# Supplementary material for: Proteomic Analyses Reveal Higher Levels of Neutrophil Activation in Men Than in Women With Systemic Lupus Erythematosus
Source: Front Immunol. 2022 Jun 21;13:911997. doi: 10.3389/fimmu.2022.911997 (PMC9254905; doi:10.3389/fimmu.2022.911997)
Supplement: Supplementary file 5 [file Table_2.xlsx]

## Sheet: Supplementary Table 1
Supplementary Table 1. Protein expression of SLE and HCs in cohort 1
Gene name	NF_10	NF_11	NF_13	NF_2	NF_4	NF_5	NF_7	NF_9	NM_1	NM_2	NM_4	NM_5	NM_7	NM_8	NM_9	SLE_F_1	SLE_F_10	SLE_F_13	SLE_F_14	SLE_F_5	SLE_F_6	SLE_F_8	SLE_F_9	SLE_M_1	SLE_M_2	SLE_M_4	SLE_M_5	SLE_M_6	SLE_M_7	SLE_M_9
IGLV3-9																		1
IGKV2-29																														1
IGHV4-38-2																														1
GATD3A	0.690151	1.18179	1.13084	0.74864	0.828556	0.897037	0.969473	0.787264	1.00261	0.857585	0.915706	1.19699	0.959235	0.914786	0.796246	1.73234	0.859915	1.05592	0.88591	1.00221	1.46892	0.620535	0.916319	0.878093	1.25888	1.23764	1.1	0.923063	1.15334	1.03002
PIGBOS1																														1
IGHV1-3																														1
TRB		0.765786	1.24676				0.406092	0.504948	0.472491		1.46263	0.485552			2.53289	0.819366		0.392909	0.469036		0.544981				0.558709	4.53944		0.927101	0.505069	0.36624
UBA6	0.994561	1.02309	1.02681	1.04449	1.00275	0.98773	0.924482	1.04737	0.999713	0.939006	1.07644	0.950739	0.914225	0.881273	1.17142	1.452	0.955913	0.972162	0.938099	0.82944	0.690689	1.12576	0.903785	1.19307	1.04803	0.944203	0.803342	1.18446	0.985302	0.989659
ESYT2	0.957886	1.13178	0.937972	1.04002	1.18329	0.959113	0.971217	1.14528	1.0777	1.01609	0.937547	1.04828	1.04026	0.781513	0.794821	1.06199	1.13532	0.815113	0.946796	0.995968	1.00913	0.869192	1.12801	0.849585	0.855484	1.11106	1.03426	0.977281	1.12447	1.06357
SHTN1	0.818589	0.588942	1.15682	0.795312	0.47455	0.635132	0.678027		0.521967	0.719755	1.0892	1.36341	0.458812	0.41244		1.55617	0.681946	0.982206		1.52249	0.636097	0.832076	0.427355	1.56236	1.87362	2.60622	1.08333	1.67442	0.702469	1.14628
ARHGAP10			0.866518	1.14876	1.17206	1.08739	1.18327	1.14089	1.01047	1.33334	0.831438	1.0754	1.0769	0.862817	1.12676				0.838527	1.00397		1.01692		0.779503	0.669935	0.705346			0.957581	1.1122
ILVBL																										1
ELOVL7	1.36942	0.900868		1.98663	1.37643	1.33447	1.55903	1.61539	0.465532		0.408228	1.29399	0.954481	0.530195	0.795083		1.93667			0.772762	1.00625	0.911906		0.733484	0.77745	0.303292	0.72839	0.591018	0.570026	1.07901
SSC5D														1
SH3PXD2B			1.14801																							0.851991
ZC3H12D								1
ANKRD18B																									1
NBAS	1.06439	0.854719	1.03381	1.13668	0.999432	0.913194	1.00351	1.00389	1.04657	1.08747	0.88299	0.883273	1.01973	0.68204	0.723159	1.18235	1.35124	0.899687	0.906035	1.22801	1.15734	0.721863	1.3563	1.04738	0.810876	0.833517	1.14296	0.792387	1.15481	1.08038
TARS3	0.714584	1.02538	0.926133	1.39468	0.923532	0.56011	1.27304	1.28277	1.17402	1.14099	0.897832	0.878794	1.29444	0.59192	0.90741		1.62069	0.454553	1.19787	1.45972	0.852661	1.22101	0.94324	0.991644	0.701853	0.817304	0.667008	1.07832	0.937722	1.07075
DENND3	0.886231	0.748199	1.09798	1.36068	1.24455	1.01639	1.19756	1.34763	1.26007	1.02377	0.904273	0.8616	1.36305	0.840443	1.2959	0.52899	1.30666	1.06493	0.942365	0.781375	0.618789	1.13298	1.13133	1.15666	0.609626	0.401716	0.861214	0.767734	1.25019	0.99711
VWA8		0.651812	0.89083	1.16607	0.538908	0.898631	0.63335		0.827383	1.17712	1.57603	1.16071	0.509863	0.845247	0.607763	1.77401	1.31286	0.854842	0.844337	1.36036	1.87246	0.675969		0.774025	0.851019	1.57759	0.597206	1.05969	0.831985	1.12993
SBNO1																												1
GSAP	0.767856	0.504477	0.966164	1.41473	0.970248	0.421186	1.29167	1.15821	0.975745	0.893711	0.905783	0.645837	0.704872	0.621896	0.752665	0.782306	2.11733	0.982162	1.8645	1.38744	0.719008	1.23374	1.36583	0.633608	0.815492	0.630153	1.04701	0.706555	1.35138	1.36844
WDR91	0.702094	1.03815	1.00615	1.37	0.637682	1.04963	1.12632	0.842785	0.960716	0.919683	1.59952	1.57579	0.922842		1.06155	0.829767	0.877264	0.828527	0.825663	1.55317	1.06093	0.724972	0.809811	0.625993	1.20508	0.992449	0.645387	1.29352	0.911536	1.00302
CNOT1	0.813392	0.972942	0.868201	0.94928	0.751871	0.916346	0.748491	0.865352	0.881529	0.965022	1.0207	0.933827	0.912773	1.01848	0.807598	1.44362	1.07546	1.02138	1.02012	1.33255	1.1676	1.18469	0.958889	1.07116	0.930398	1.05257	1.18006	1.18054	0.988732	0.966423
CCDC88B	0.760585	1.42769	1.34184	0.669483	0.494671	1.10899	0.544475	0.555384	0.917616	1.12408	1.72765	1.24223	0.713678	0.739967	0.770893	1.01352	0.327083	0.82757	0.505166	1.49442	1.86169	0.949121		0.890788	1.33781	1.79894	1.14381	1.31622	0.618975	0.775654
PGP		0.675945	1.17959	1.19505	1.09678		1.08109	1.1313	0.742359	0.688312	1.18811	0.741155	0.864725		0.764906	2.38734	0.422348	0.673121	0.984267	0.934248			1.144		1.28112	1.14015	0.872846	1.20525	0.606006
MFSD2B				1.40567			1.20693		0.600335			1.1435														0.643567
ZNF860
TUBAL3																														1
SPDYE2																														1
SMCHD1	0.593115	1.01375	0.875512	0.763762	0.525985	1.00154	0.69925	0.44699	1.05043	0.470097	1.32361	0.70218	0.539601	0.702424	0.5251	3.17589	0.591326	0.912254	0.678621	1.10207	1.63158	0.970723	0.768522	1.24488	1.27778	1.99338	1.18214	1.4187	1.03298	0.785794
NCF1B	0.621118	1.24923	1.27572	1.02111	0.355613	0.805906	0.767413	0.504058	1.20772	1.32923	1.67515	1.06319	0.692133	1.18083	0.469301	1.69124	0.327144	0.902565	0.395147	1.20943	0.982394	0.617592	0.256129	1.08917	1.44613	2.28501	0.876467	1.1076	1.09782	1.49844
LILRA5																									1.41982			0.580185
CCDC69																										1
CD8B					0.950949																					1.42176		0.627296
RIMBP3
RGPD3																														1
IFITM10																														1
--																														1
BTBD11	0.920147			1.37591					1.21221				0.935108		1.21491	0.683708		1.12882	0.85374									0.675447
MYH7B
HIDE1																														1
FAM171A2
SNRPG	0.409408	0.743362	0.713735	1.70094	1.0908	0.950019	1.22951	0.697416			1.04913	1.38654			1.35464			1.02312	0.990548			0.738814	0.510315			1.0488		1.38039		0.982522
NUDT19		0.843669							0.768242												1.58783					1.20241		0.637554		0.960291
MYO1G	1.13522	1.21046	1.25795	1.11087	0.832813	1.21747	0.810873	0.832033	0.970145	0.944888	1.67106	1.07192	0.691445	0.972276	1.01625	1.38724	0.254208	0.747662	0.842643	0.897195	1.0759	0.785391	0.59831	0.855414	1.13968	1.7617	0.900091	1.38972	0.678344	0.940821
SMIM1	0.160988	0.708147		1.0796	1.24011	0.51867	0.611377	0.749933	0.376186	0.652583	0.503312	0.586033	0.690938	0.510009	2.12203	0.490301	2.92358	1.622	1.90794	0.914277	0.877029	1.49949	1.69409	0.365801	0.449862	0.551426	1.17389	1.22016	1.45931	1.34094
TDRD15
EIF3C	0.846069	1.07654	1.09294	1.04582	0.822869	0.936585	0.904491	0.924704	0.908551	0.792463	1.13744	1.06976	0.880377	0.835523	0.987467	0.970999	0.884771	0.717923	0.899957	1.30958	1.19783	1.02863	0.680135	1.09696	1.16505	1.28861	1.2677	1.21878	0.94815	1.06331
RABGAP1L																												1
GPR89B	0.965248	1.60103	1.03881	1.4296	1.11924	0.798008				0.408046		0.951866	0.845051		0.595667								1.75547		0.703374	1.47294		0.544198		0.771451
WASH3P	0.775953	0.894364	1.18419	1.83399	0.547054	0.933655	1.03444	1.04453	0.830424	0.795074	0.944709	1.29959	0.713348	0.757433	1.63295	1.84565	0.672944	0.813437	1.06561	0.796227	0.749693	0.983516	0.454536	0.731645	0.830214	1.10358	1.12541	1.42798	0.78406	1.3938
UMAD1																												1
NACA	0.732252	0.180752	1.55166	2.41946	1.32772	1.07239	1.5943	1.07945	0.994513	0.631375	0.99229	1.55434		0.452651	1.97353	0.420206	0.626472	1.07187	0.454946	0.494203	0.451304	0.589339	0.550284	0.483264	1.95418	0.93449	0.951359	2.04088	1.07873	0.341803
SUMO1P1	0.976621	0.965886	1.02777	0.988258	0.830056	1.22984	0.824733	0.957767	0.80477	0.703301	1.28009	0.82891	0.792754	1.11239	0.801152	2.01008	0.549726	1.00657	0.902287	0.731726	1.057	1.0155	0.723905	0.949107	0.9464	1.34621	1.28586	1.2044	1.02994	1.11699
CNK3/IPCEF1	0.922046	1.01883	0.873684	1.06551		0.669358	0.800457	0.871322	1.51936	1.10356	1.0966	1.13103						1.02293		1.07969	0.806549					1.07907		1.21868	0.634361	1.08696
SLC35A4	1.10195	1.13929	1.00639	1.09743	1.03213	1.49773	1.14308	1.06795	1.01735	0.793333	0.760989	0.758765	1.48114	0.517549	0.832347	0.641589	1.18591		0.702956	1.10532	1.38695	0.89917	0.941356	1.00422	1.23761	0.874875	0.654633	0.826447	0.947226	1.34432
DNASE2	1.01251	0.637291	0.860939	0.451265	0.922074	1.4825	0.789092	1.34672	0.983876	1.23464	1.15751	0.937498	0.955134	1.14401	1.19028	1.13609	0.777259	1.15075	1.21725	0.988255	1.1308	1.08121	1.4411	1.07847	0.522884	0.773607	1.09703	1.22304	0.635231	0.6417
AGPS	0.757089	0.87819	0.895747	1.01657	1.02499	0.706455	1.00903	0.839725	1.02515	0.889881	0.746835	1.08137	1.03712	0.52634	0.775085	1.1755	1.16077	1.06174	0.763234	1.10347	1.59123	1.11042	1.41586	1.42456	1.28758	1.15555	0.889163	0.69608	1.01398	0.941314
KIF2A	1.10967	0.849946	0.871794	1.03194	1.31014	0.988703	1.04482	1.23532	1.09794	1.18204	0.860755	0.969844	1.35752	0.929137	1.27158	0.796359	1.09381	1.30493	1.21248	0.899776	0.592386	1.24038	1.2341	0.719981	0.645536	0.462606	0.967391	0.746905	0.944393	1.0278
TK2							0.658539	0.877149	0.858289		1.10389						1.35988			1.36819					1.0756	1.00563			0.692847
DDX39A	1.08251	1.20472	1.31056	1.22852	0.803003	1.48314	0.863708	1.04051	0.914078	0.898574	1.47804	1.41559	0.74499	0.81676	0.875864	2.00853	0.347136	0.597433	0.701281	0.910293	1.21142	0.823238	0.322286	0.800237	1.04357	1.49922	0.85541	1.09416	0.733126	0.892096
PDLIM1	1.08614	0.872499	1.0346	1.61963	0.988326	0.957773	1.09987	1.20468	0.903594	1.09567	0.955407	1.03163	1.20909	0.914701	1.6727	0.440665	1.41062	1.38081	1.28276	0.553039	0.364069	1.09198	1.24351	1.11616	0.454241	0.450061	0.861392	0.721078	0.985723	0.997567
ACOT7	0.313741	1.40845	1.16608	1.55953	1.31209	0.413063	1.45043	0.926458	0.970651	0.877191	0.795519	1.49684	0.962404	0.658395	1.57497		1.12247	1.29036	0.987461	0.615788	0.31798	1.22745	0.419285	1.18305	1.0242	0.713583	0.923603	1.04159	1.18363	1.06374
MYO1C	0.654253	1.42228	1.44122	0.61027	1.10558	1.45453	1.5763	1.15676	1.14822	1.60158	0.9426	1.48541			0.812148		1.03041	0.682852	1.01936	0.900536	0.827002		1.27735	0.807967	0.500133	0.602874	0.727241	0.471534	0.7618	0.979796
MYO1F	0.713109	1.06693	1.01075	1.03076	0.74881	1.13522	0.685317	0.565156	1.0192	1.04835	1.31689	0.964319	0.777252	1.01519	0.91437	1.41056	0.504209	0.956599	0.687159	1.32781	1.14486	1.03117	0.620686	1.30617	1.23411	1.25879	1.28084	1.37491	0.803067	1.04745
SNAP23	0.875413	0.860665	0.816608	1.14011	1.31337	0.834853	1.13817	1.11677	0.890919	1.08525	0.793762	1.07817	1.11205	0.93297	1.2961	0.746553	1.06595	1.23365	1.15503	0.723016	0.763593	0.929937	1.25708	0.908026	0.663571	0.770259	1.0989	0.935414	1.26087	1.20298
AIP	0.930715	1.20127	1.14917	0.901983	0.947182	1.01327	0.954601	0.754675	0.969096	0.93689	1.38554	1.18244	0.909959	0.708961	1.33957	1.293	0.76218	1.11233	1.11289	0.724228	0.571946	0.967038	0.739752	0.717195	1.15277	1.27546	0.967853	1.40742	0.975615	0.935003
GTPBP1	0.762765	0.832158	1.01502	1.36391	1.06409	0.803206	0.993059	1.14594	0.92781	1.03019	0.974279	0.946985	1.06456	0.799213	1.03691	0.626897	1.40526	1.32799	1.29194	0.756341	0.791603	1.13942	0.858586	0.572328	1.10446	0.911893	1.10242	1.2093	1.04025	1.10122
LGALS9	0.350348	0.521461	1.04991	0.999462	0.420945	0.154219	0.590606	0.27492	0.552536	0.491213	1.06245	0.829708		0.524605	0.312322	2.02155	0.482367	1.33662	1.05638	0.707665	0.648944	1.35464	1.13646	0.64374	3.81035	2.4447	1.2997	1.28156	1.23462	1.40602
STXBP3	1.18284	0.96018	1.22253	1.35021	1.20812	0.900809	1.73608	1.07263	1.2142	1.13172	0.930699	1.15393	0.923961	0.711917	0.992642	0.884354	0.870021	1.25581	0.981985	0.708855	0.881087	0.891295	1.01882	0.68215	0.996031	0.609468	0.810038	0.829148	0.885987	1.00248
MASP2																														1
SMAP					0.518759						1.53596	1.18235						1.14141	0.62152
RAB27B	1.00541	1.05316	1.12257	1.05431	1.25055	0.963013	1.52045	1.24048	1.25843	1.1928	0.831376	1.13949	0.945316	0.714529	0.967203	0.487713	1.389	1.14096	1.04209	0.93112	0.747798	1.00929	1.20846	0.740638	0.87981	0.545934	0.720689	0.678571	1.08721	1.13161
AP3B1	1.09233	0.863088	0.818266	1.15789	0.973041	0.840715	0.840715	0.867467	0.974173	1.02871	0.906098	0.920594	1.09935	0.79992	0.998962	0.641798	1.60301	1.27358	0.973594	1.08579	0.766322	1.27378	1.37082	0.849775	0.848365	0.672099	1.18799	1.08022	1.10366	1.08788
LGALS8	0.753662	1.07759	1.33515	0.955894	0.548181	0.790772	0.60562	0.792307	0.487733	1.15817	0.938495	0.815147	0.734828	0.619512	0.596492	0.753961	2.10483	1.49226	1.17836	1.10778	0.584514	1.17586	0.906368	1.24273	0.908142	0.861644	1.60062	1.26978	1.40305	1.20056
NDUFS8		1.41368		0.739378	0.64957	0.755498	1.43237				0.654492	1.34509			1.03413										1.23636	1.23072		0.684705		0.824013
NFKBIE																										1
PSMD11	1.0724	1.05507	0.978395	1.244	1.0067	0.941618	1.04015	0.903887	0.943858	0.950838	1.09112	1.17534	0.941798	0.974223	1.08968	1.09983	0.985632	1.03433	0.947258	0.963947	0.469791	1.09478	0.808904	0.837388	1.03627	1.13746	0.926422	1.21547	0.933943	1.09949
PSMD12	0.974359	1.08333	1.03521	1.18873	0.909428	1.01971	1.17365	1.12371	0.930202	1.16759	1.17764	0.953315	0.873665	0.85277	0.964527	0.762358	1.22251	0.958411	0.832236	1.14053	0.745811	1.06375	0.971541	1.17521	1.05899	0.872616	0.923188	1.0041	1.02877	0.812151
PSMD9	0.927486	1.03223	0.867171	1.387	0.84596	0.985367	0.817769	1.0311	0.899214	1.03953	0.896031	1.03736	0.918151	0.963835	1.08904	0.551661	1.40003	1.15556	1.1964	1.15243	0.699707	1.20649	1.07002	1.16222	0.759941	0.67871	1.15203	1.03025	1.19838	0.848929
BMPR1B																												1
MEN1				0.926498			0.570531				1.86139	0.61874			0.627595	2.37009			0.756193		0.994419					0.689348				0.58519
PGRMC1	1.30689	0.875458	0.83067	1.572	1.03551	0.897464	1.27154	1.59798	0.901983	1.11377	0.685325	0.699132	1.02306	0.751764	0.73848	0.887946	1.06831	0.763186	0.988085	0.874977	1.42042	0.565962	1.82899	1.34766	0.8969	0.481742	1.07304	0.55659	0.988106	0.957083
SUPT5H	0.685578	1.0184	0.610504	1.09266	0.463127	0.874993	0.654681	0.583956	0.783226	0.715308	1.58106	0.8791	0.628267	0.76782	0.678482	2.32985	0.33655	0.840937	0.791111	1.08736	1.71555	0.680547		1.24572	1.0894	1.9419	1.44498	1.6107	0.997597	0.870643
TAF4											0.575428					1.16472										1.25985
DFFA	0.883637	1.57136	1.15097	1.13079	0.976443	1.47085	1.15942	1.17739	1.25928	0.784805	1.47901	1.19639	0.528135		1.44753	1.16804	0.458112	0.896258	0.701697	0.817856	0.630996	0.623295			1.07766	0.72972		1.11884	0.656809	0.904708
RFXAP																1
HIP1	0.680276										1.03841					1.20162					1.0797
CLIC1	1.15095	0.968207	1.06151	1.15708	0.990836	1.08291	0.96111	1.01241	1.08756	1.25046	0.955906	0.986263	1.28828	0.966866	1.1858	0.647898	1.23682	1.06945	0.999089	0.63565	0.417503	1.13778	1.18956	1.09134	0.826858	0.68585	1.00669	1.04845	1.01998	0.880948
EIF3F	0.839078	0.922003	0.981633	1.29089	0.82263	0.86118	0.716182	0.888282	0.830811	0.912202	1.09214	0.949048	0.958821	1.12862	0.729961	1.14214	1.05271	0.773142	1.1439	1.43325	1.18833	1.28936	1.01104	0.990184	0.944275	1.20265	1.12436	1.11109	0.808681	0.861407
PIK3CD	0.920777	1.25626	0.935699	0.606177	0.753804	0.811958	0.676887		0.731951	0.608961	1.54658	1.49497			1.10187			0.52901	0.822146		0.994326	0.670595		0.847312	1.30174	1.7802	1.1586	1.93737	0.826823	0.68599
PDHX		0.783383					0.906386					0.611883													1.28907	1.75129		0.657985
QSOX1	0.560397	0.99678		0.542008	0.981198	0.570537	1.30096	0.697577	1.39205	1.16805	0.820107	0.86014	0.81765	0.840873	1.53179	0.645081	1.59579	0.2707	1.37315	1.4227	0.90363	0.747169	0.673179	1.84247	0.825035	0.939329	1.98573	0.472122	1.11371	1.11009
DCTN6																												1
SLC33A1		1.1078		0.925218	0.799431	0.630948	0.912623	0.899411	1.04558	1.06204	0.913589	0.794726	0.959017		0.748147		0.949299	0.845497	1.05479		1.29987	0.916321	1.52985	0.679438		1.61497	1.16839		1.48612	0.65694
PDE2A																														1
IPO5	0.840188	0.88681	0.909082	0.97261	0.894158	0.840384	0.977143	0.81695	0.968568	0.958078	0.905646	0.954232	1.10443	0.846881	0.986732	1.17887	1.21697	1.13967	1.10781	0.961204	0.937524	0.976897	1.18883	1.1347	0.955149	1.02344	1.08134	1.04265	1.18234	1.01072
SAP18	0.773082	1.0712	0.847457	0.767937	0.511581	0.79176	0.537889	0.268012	0.884042	0.738386	1.10829	0.871044	0.499626	1.15424	0.577581	2.93388	0.379271	0.692331	0.674561	1.45781	2.45756	0.887659	0.559922	1.21901	1.06328	1.68808	1.50826	1.36572	0.859499	0.851024
DNM1L	0.911855	1.0211	0.949386	1.46101	1.17337	1.10901	0.826003	1.10519	1.09798	1.00396	0.841426	1.11627	1.1061	0.715035	1.3287	0.463477	1.5281	0.899106	1.0254	0.695267	0.437473	1.15576	1.24648	1.01342	0.859952	0.62078	1.00048	0.998519	1.23373	1.05567
RTCA		0.917688	1.09172	1.61236	1.14867	1.00828	1.11946		0.969706	0.95675	0.953291	1.04829	0.491167		1.11352			1.44107				0.829447	1.08383		0.929795			0.84919	0.585642	0.850136
PIK3C2A			1.00645		1.12289	0.824449			0.790206		0.858326	0.596862				1.42376	1.50961	1.55781		0.950392	0.926812			1.14531	0.601955	0.791059	1.259	0.697226	1.00596	0.93193
GOLIM4	0.506372	0.866882	0.971966	0.946462	1.09439	0.511464	0.774481		0.794121	0.87361	0.660828	0.872155	0.958032	0.533217	0.861836	0.750796	1.83591	0.676421	1.0861	1.42899	1.78793	0.843105	1.64775	1.45704	0.506304	1.38019	1.2158	0.833854	1.35584	0.968147
MANBA	0.699169	0.917912	1.82734	0.831165		0.718735			0.600706			1.13665		0.458038	0.756769		0.725834	0.587662			1.2122	0.677699		1.95137	0.875029	2.35047	0.958486	0.714752
AGRN																1.23981	1.22635	0.585687											0.948152
PLOD2																	1.39998	0.600023
EXOC5	0.971736	0.919488	0.842137	1.2364	1.02405	0.954077	1.12244	0.954902	1.00007	1.00324	1.03922	0.868554	1.14013	0.644792	0.855465	1.0076	1.19049	1.06792	0.929462	1.09032	0.853609	1.08446	1.31856	1.08516	0.859632	0.799907	0.803282	0.959276	1.24964	1.12396
BTN3A3	1.1062	0.943234	0.910563	1.11845	1.21022	1.04585	0.689939	0.912237	0.970674		0.840171				0.962842			1.07568			0.941231	0.834312			0.655475	1.79686		1.05449	0.931577
HMGN4																														1
BTN3A1	0.904449	1.21721	0.996094	1.12063	0.920821	0.911671	1.71551	0.771502	0.833708		0.98093	0.796028	0.878863		0.679771	1.03572	0.846839	1.16274	1.15905		1.06779		1.12042		0.720585	1.12398	0.600897	1.06451	1.08698	1.2833
NDUFA4		1.78509	1.29333	0.930917		0.765572	1.32396	1.16904	1.14438	0.983925	0.868951	1.61157	0.759445	0.808963	0.946001	1.24474	0.460863	0.490256	0.267471	1.2376	0.602089	0.596311	0.468347	1.36851	1.35529	2.07313	0.933127	0.950305	0.749984	0.810825
PSMD14	0.943889	0.919541	0.877261	1.05435	0.919446	0.974986	0.967058	0.926147	1.00519	1.08177	0.976685	0.913359	0.813511	0.847155	0.756744	1.15458	1.34498	1.11858	1.02713	1.17997	1.02774	1.22461	1.26094	1.03218	0.900336	0.681952	0.9479	1.00481	1.34267	0.774534
BIN1	0.717639	1.12297	1.35233	0.658166	0.826699	1.28367	0.70083	1.089	1.42214	0.711605	1.66772	1.18386	0.730386	1.86306	2.05343	1.49829	0.391152	0.662997	0.436766	0.540468	0.757293	0.732613		0.666292	1.35534	0.699881		1.39943	0.762199	0.713772
CLDN5	1.07164	0.665278	1.03599	0.877141	1.37129	1.36182	1.51372	1.59995	1.37048	1.19654	0.9793	0.766647	1.42845	1.19972	0.963025	0.569826	0.98073	1.1653	1.37487	0.771505	0.575004	1.02603	1.41755	0.442047	0.483251	0.547757	0.978954	0.222192	0.980039	1.06398
KPNA3	1.20057	1.07321	0.748882	1.01498	1.11361	1.096	1.11253	0.94902	1.16685	0.817277	0.963253	1.03442	0.98047	0.516271	1.22736	1.01196	0.795777	1.20561	1.24445	0.898809	0.826722	1.06615	1.03238	0.695586	1.01564	1.06306	0.861345	0.976519	1.1624	1.1289
USP9Y																										1
VWA5A	0.820315	0.938818	1.26259	1.23236	1.04787	0.828212	0.998019	0.631344	1.92683	0.719417	0.829872	0.719719	0.638939	1.44361	0.900692	0.585674	1.22919	1.47409	1.21797	0.826099	0.518525	1.34105	1.49834	0.39874	0.663485	0.650005	0.899585	1.04827	1.7193	0.991078
SDCBP		0.808057		1.09626							0.474062				0.721783										0.871275	1.8191		1.1847		1.02477
NOP56	1.10192	1.25606	1.00566	1.0193	0.606505	1.11746	0.830046	0.716741	0.912604	0.811571	1.59918	1.04319	0.632172	1.1132	0.73208	2.14695	0.206163	0.461261	0.53315	1.08662	1.79122	0.814809	0.607766	0.881755	1.23449	1.7025	0.931249	1.36558	0.971506	0.767292
DDX3X	0.884011	0.975239	1.05765	1.00206	0.752696	0.929328	0.763906	0.989004	0.900589	0.950659	0.987657	0.896945	1.05524	0.934418	0.773493	0.991084	1.22301	0.994669	1.0177	1.29889	1.35782	1.08279	0.793239	1.03036	0.90463	1.08095	1.26635	1.1344	0.961315	1.0099
RNASET2	1.0632	1.09331	1.5821	1.13677	0.749262	1.11899	1.57992	0.905653	0.666931	0.88154	1.07069	0.985075	0.575297	1.08364	1.08929	1.64892	0.631178	0.848096	0.630258	0.940528	0.653785	0.882085	0.517719	0.966548	1.85599	1.11279	0.96355	0.847006	0.826436	1.09345
FCN1	0.562074	1.10546	1.57359	0.852799	0.856219	0.474458	0.486431	0.521559	0.69194	0.584054	1.07414	0.689923	0.465854	0.496694	0.408286	1.54522	0.282096	0.449541	0.484006	1.93891	5.13236	0.603354	0.34306	0.888284	2.13826	2.20694	0.561333	0.600776	1.15054	0.831839
KPNA4		1.16733		0.916223	1.08549		0.800188		0.919804		0.725772	1.02916	0.95426		1.043	1.05038	0.78272	1.3487	1.00431	0.898885	1.16759		0.735817		1.14899	1.42801	0.831457	0.621529	1.28463	1.05575
TRIM38		0.768815		0.737333		1.13415			0.781566		1.21362					1.88843			0.667944	1.11023	1.0864	0.843196			0.737531	1.01286	1.06916	1.10059		0.848188
PPP6C	1.052	0.906406	0.9637	1.02242	0.865767	1.3525	1.10876	0.864035	1.08833	1.27433	0.892637	0.99328	0.89548	0.991681	1.06567	0.970451	0.906406	1.05231	0.767389	1.12634	0.984619	0.857417	0.928613	1.1144	1.08095	0.951042	0.935897	1.14114	1.00834	0.837697
NME4			0.641735			0.541304	0.838644		0.577344	0.784232	0.809183	1.13488			0.698143	1.02709	1.38575		0.87387	2.10973			0.975965	0.992488	0.674301	0.865738	1.43392		1.3798	1.25589
MAN2B1	0.741054	1.44264	0.958617	1.03193	0.660749	1.06826	0.929517	0.848916	1.20978	1.02411	1.58606	0.968514	0.738742	1.07312	0.766775	1.17049	1.10121	0.639177	0.811461	1.28025	1.20943	1.089	0.490551	1.16575	0.939711	1.24202	0.833033	1.19319	0.876416	0.909545
PDXK	1.27059	1.18707	1.09806	1.12704	0.61787	1.24022	0.672789	0.836637	0.613962	1.13658	0.874763	0.743105	0.655128	0.891345	0.936367	1.17582	0.553095	0.89732	0.607829	0.856404		1.12963		1.81377	1.26577	1.07693	1.21109	1.22199	1.32486	0.963964
ARID1A	0.305753	1.34666	0.889889	1.07403	0.241444	0.480732	0.39065	0.252374	0.501587	0.299239	1.586	1.14175	0.227206	0.303581	0.536311	3.51894		0.370814	0.51776	0.891721	1.669	0.292371	0.299032	1.29134	1.19372	4.47958	1.22453	1.99896	0.889018	0.786012
ISLR					0.673198												1.13426			0.967336						0.880024	1.34518
SDHD																														1
C2CD2L	0.758403	0.784999	0.913152	0.89481	1.3324	0.718844	1.22699	0.45742	1.21978	1.14231	0.818566	0.694326	1.14378	0.415489	1.52304	1.04265	2.50528	0.810067	0.254912	0.461865	0.814408	0.474515	2.18062	0.925258	0.654706	1.23262	1.60399	0.686867	1.30379	1.00413
TXNDC9	0.780888	1.26243				0.906876	1.05889	0.982588		0.633209			0.696797				1.67832
TRAFD1	0.855788	0.777935	0.731628	1.99078	0.635372	0.675289	0.66956	0.756597	0.714204	0.98872	0.917149	0.854315	0.994968	0.443839	0.903121	0.977178	1.70809	2.08427	1.57134	0.778536	0.395328	1.22698	1.25221	0.910725	0.889634	0.899407	1.33921	1.35949	0.904642	0.793685
COX7A2L	0.760023	1.13015	1.07082	0.980322	0.944046	1.01389	1.0399	0.790568	1.18135	0.70158	0.935292	1.06465	0.801085	0.674562	0.765629	1.56426	0.886169	0.785593	0.656802	1.20094	1.62919	0.614587	0.988446	0.98832	0.811414	1.32229	1.1612	1.17222	1.20906	1.15565
NDUFAB1																												1
CYB561D2	1.25096	1.12228	1.0645	0.8095	0.956134	0.924918		1.01506	0.796477	0.961268	0.915348		1.06905	0.72723	0.830144	1.25783	0.815833		0.787944	0.942592		0.73036	1.23987	1.34831	1.05667	1.48577	1.04103	0.85093
COPE	1.163	1.06912	1.01235	1.01425	1.11073	1.03758	0.907757	1.12389	1.01074	0.989415	0.906054	0.858341	1.16114	0.908758	0.936445	0.112074	1.29447	1.06982	1.06021	1.30093	1.01885	1.12044	0.80487	1.29297	1.00013	0.742988	0.970991	0.962079	1.05065	0.988964
EIF1AX																														1
AP3D1	1.0895	1.04069	0.921228	1.0656	1.20455	0.993749	1.05357	0.931783	0.987013	1.08692	1.00508	1.13376	0.94012	0.797993	0.971193	0.809736	1.35179	0.967993	1.012	1.13562	0.803645	1.21627	0.916557	0.933151	0.998317	0.833583	0.81273	0.967373	0.991504	1.02699
CCS	1.24643	0.85958	1.08421	1.14986	0.490412	1.25574	1.30604	0.672605	1.16399	1.21404	0.892084	0.436131	1.76054	1.28843	0.563898	0.688258	0.480484	1.30412	0.713406	1.10834	0.343064	2.15192	3.15789	0.626259	0.638724	0.251732	1.29604	0.446821	0.519038	0.889909
ABLIM1	0.844015	0.711755	0.29082	2.48032	0.514623	1.11303	0.750401	0.675477	0.861436	0.549316	1.53585	1.11223	0.798262	1.32501	1.91853	1.07416	1.66628	1.23408	2.28299	0.296565	0.964786	1.62226	0.70463	0.503768	0.283975	0.491234	0.575074	1.04575	0.608013	1.16535
CHD2		1.06798							0.849737		1.57029										0.739896				0.772102
GOSR2	0.839659			1.31196	1.26375		1.14677				0.698666				0.806659		1.39582	0.901986	0.998994								0.635738
TOR1A	0.948776	1.27835	0.815753		1.18201						0.80832	1.18639												1.10841		0.671996	0.977206		1.02278
ADAM10	1.0045	0.966862	0.902863	0.834938	1.0521	0.949758	1.15865	0.999037	1.07902	1.27144	0.732034	1.11435	1.14309	0.866903	0.933075	0.887581	1.16391	1.29177	1.09437	0.804726	0.88625	0.996233	1.39418	0.734908	0.708972	0.974924	1.09851	0.876646	1.10019	0.978218
APAF1	0.766255	0.977982	0.861181	1.20483	0.67322	1.02916	0.977813	0.843083	0.920468	0.898426	0.88618	0.798161	0.586679	1.32762	0.721257	1.07705	1.24435	1.14089	0.893696	1.54915	1.07629	1.11682	1.06218	1.09166	0.762843	1.21614	1.12848	0.874863	1.19334	1.09993
ACOT8	1.11934	0.649663	0.971636	1.23869	0.98807	0.895421	1.08262			0.949384	0.825909	0.928459		0.749865	0.980516		1.41562	1.24431	0.887187	0.858573	1.14064	1.1192		1.59578	0.792089	0.483453				1.08358
CDIPT	1.33049	1.15352	1.48751	1.17937	0.926161	1.34745	0.933798	1.19843	1.11883	0.741475	0.90311	0.929454	1.18294	0.693713	0.747291		0.711208	0.818544	0.561624	0.904371		0.853646			1.29154	1.29672		0.688809
PDCD5	1.01767	0.979102	1.06418	1.54398	0.697167	1.14402	1.01798	0.980517	1.06975	0.851712	1.20163	2.22359			1.1546			0.63172		0.88055	0.628306	0.731396		0.567957	1.377	0.606363	0.786871	1.53192	0.541231	0.77079
PRMT5	0.463611	0.690471	0.949491	1.32466	1.13495	0.972034	1.083		0.750388	0.898137		1.14623	0.973536	0.661848	1.03185	1.73498	1.20845	0.863435	0.698659	0.972135	0.834364	1.18331	1.12793	1.45728	0.734141	0.766779	0.869356	1.24369	1.06355	1.16174
SLC9A3R1	1.09939	1.03118	0.987135	0.691027	1.05906	1.22119	0.924513	1.20358	0.955428	0.944373	1.02892	0.959648	1.11054	1.22265	1.61725	0.833726	0.783336	1.26058	1.21244	0.692694	0.715753	0.976945	1.05969	1.02093	0.864297	0.986344	0.757265	1.15899	0.81919	0.801935
TPP1	0.875553	1.09354	1.12693	1.14188	0.816835	0.936842	1.01072	0.789327	1.0592	1.21532	1.02623	0.738206	0.999237	0.75804	0.835204	0.07561	1.54662	0.823648	0.893562	1.39725	1.56642	1.05421	0.579546	0.911314	1.40124	1.01713	1.03259	1.18583	1.04661	1.04536
GNB5	0.779128	1.0863	0.887867	1.15351	1.38893	0.683264	1.7511	1.1663	1.21683	1.37705	0.9468	1.63764	1.19001	0.462617	1.82096		0.626038	1.32238	1.20694	0.581912	0.303133	0.617066	0.903667	0.350656	0.822	0.766899	1.04077	0.77378	0.969063	1.16739
TCERG1	0.912604	1.2154	1.08604	1.03956	0.612769	0.937378	0.756513	0.646808	0.949607	0.776723	1.44957	1.05732	0.598841	1.06394	0.802742	2.21266	0.34399	0.82475	0.726662	1.16746	1.58699	0.773977	0.464679	1.10908	1.09213	1.62696	1.10556	1.20392	0.877399	0.977977
TNPO2	1.18893	1.11577	1.01834	0.790538		0.723944			1.19255	1.29594	1.29989	1.22452	1.10381		0.852731		0.892956		0.917603		0.801272	0.85865			0.933828		1.0084	1.00184		0.778495
PSMA7	0.987712	1.03302	0.879326	0.868281	0.803328	1.04582	0.873511	1.01934	0.874794	0.885446	0.907067	0.777707	1.08086	1.09607	0.931253	1.222	0.94678	0.800496	0.902153	1.23598	1.0483	0.950563	1.06483	1.36063	0.966167	1.00762	1.13855	1.15893	1.21166	0.921794
SCAMP3	0.833531	0.771859	0.685817	1.11014	0.949682	0.72055	0.656373	0.787271	0.806319	0.92239	0.984119	0.853839	0.831203	0.913641	0.747368	1.04625	1.86043	1.24644	1.31628		1.20727	1.18046	1.44632	0.69097	0.520018	1.19973	1.46382	1.16216	1.0668	1.01896
OPLAH	0.48563	0.430867		2.46078			1.04249			0.573495	0.556695	0.844299			0.473445	0.821698	2.29793	0.555314	0.728998			0.793625	1.59043	2.70086	0.463471		1.3572	0.459547	0.947305	0.415919
BCKDK	0.682098	0.602024	0.501771	1.03717	1.08191		1.15315		0.737563	0.781257		0.898485	0.986433		0.83205	0.681538	1.30299	1.6037	0.934892	1.06493	1.56553	1.09029	1.5272		0.396314	0.787342	1.75822	0.654339	1.07214	1.26667
IFIT3	0.11109			0.297726		0.09749	0.438314			0.134205	0.354369					2.33801		1.63063	0.824774	0.225192		0.566346	0.83199		7.13446	0.690285	1.0564	0.612962	0.422095	0.233664
MGST3																														1
TAX1BP3									1.30522										0.705259								0.989517
IKBKB	1.15952	1.00958	1.04787	0.774614	1.1139	1.09405	0.938708	1.09302	1.22048	1.10703	1.06085	1.03329	0.94628	0.898477	1.09076	1.13977	0.574926	0.997451	1.19818	0.895636	0.57202	0.98099	0.916942	0.869355	0.842951	0.94628	1.10384	1.13986	1.03545	1.1979
HAT1																										1
UQCRQ	0.944728			1.35116																				0.704117
MYL12A	1.00454	1.12897	1.1341	1.02063	1.27717	1.11114	1.21723	1.02511	1.20462	1.26753	0.924807	1.07781	1.21503	1.0304	1.2238	0.211041	0.938603	0.946775	1.02226	0.945493	0.926762	0.915658	0.942945	1.03791	1.13261	0.756244	0.86887	0.712805	0.96416	0.814969
HGS	0.81144	0.817493	0.841605	1.32861	0.916593	0.89476	1.01903	0.836198	0.931727	1.05674	0.860344	1.02896	1.16519	1.37278	1.21624	0.894658	0.986549	1.22685	1.22263	0.966246	0.647145	1.12452	1.14863	1.01399	0.768861	0.846128	1.05099	0.973931	1.02974	1.00141
VPS26C	0.770672	1.06788	0.921214	1.00091		0.805142	0.762712	0.697818	1.09468		1.14596		0.936114	1.16181	0.690056		0.897171	0.750871	0.628812	1.48175	1.1457			1.38698	0.958447	1.27992	1.21191	0.990351	1.21312
PPP1R12A	0.859594	0.891843	0.915419	1.17241	0.952887	1.01845	1.02445	1.05104	0.908928	1.08209	0.986541	0.983937	1.05471	0.997015	1.31518	0.974027	1.18542	1.29442	1.30318	0.643241	0.683337	1.01276	1.16275	1.12552	0.612395	0.890128	0.933103	0.849552	1.00936	1.1063
GAK	0.983227	0.855431	0.882263	1.20526	0.92164	0.904713	0.878421	1.04031	0.861674	0.987969	1.00724	0.974523	0.815154	0.795585	1.20664	1.27717	1.066	1.26067	1.18846	0.747624	0.730517	1.17687	1.35713	0.843606	0.983767	0.883523	1.11168	1.00418	0.92098	1.12777
HNRNPDL	1.02178	1.20382	0.9067	0.937217	1.08365	1.25552	0.916872	0.537347	0.66759	0.65508	1.28695	0.951033	0.881649	0.658845	1.31048	1.18295		0.774916	0.84764	0.727781	1.29841	0.873754	0.620752	0.921427	1.61641	2.23373	0.666087	1.53601	0.632397	0.79321
XPO1	1.02531	0.993017	0.990879	0.904878	0.854702	1.04809	0.776058	0.940902	0.873674	0.981837	0.990173	0.872877	1.04714	1.11218	0.871409	1.07895	0.963318	0.935665	0.945885	1.1394	0.90091	1.16036	1.12117	1.32131	0.968536	0.927384	1.16448	1.07393	1.08148	0.934107
BTAF1																1.27852					0.731749					0.989736
SEC16A	0.875044	1.01649	0.613545	1.58735	0.520836	0.824388	0.685396	0.66968	0.479148	0.718029	0.914069	0.78022	0.734322	0.614746	1.8885	1.57241	1.3717	1.3148	1.25852	1.12482	1.04547	0.89744	0.635365	1.07575	0.830492	1.38891	1.35459	1.23194	0.991399	0.984623
PLXNB2	0.974641	0.891213	1.18518	0.963309	1.01195	0.834038	1.26147	0.958083	1.1472	1.1022	0.979987	1.12143	1.08528	0.871064	0.677117	0.856501	0.754959	1.05958	0.889377	1.01721	0.958761	0.842497	0.867074	1.08935	1.15343	1.1968	1.02791	0.845529	1.14852	1.22836
U2SURP	0.900221	1.22538	0.95522	1.15892	0.463151	0.707113	0.647105	0.775599	0.92721	0.613654	1.50445	0.926605	0.434536	0.871462	0.553041	3.29447		0.898336	0.940711	1.18624	1.56562	0.891383	0.473083	0.983447	1.14128	0.838601	1.07786	1.29594	0.939214	0.810159
SETD1A		0.811301	0.892087								1.16051														0.801111	1.64715		0.687841
KIF3B												1
PFAS	0.905336	1.13848	0.997131	1.11488	0.927965	0.845518	0.833411	0.91591	0.825085	0.928578	0.950339	0.862835	0.916676	0.925309	0.840818	0.854662	1.21801	1.04265	1.0286	1.06083	0.928323	1.29545	1.07687	1.29019	1.03258	1.03161	1.08336	1.04653	1.18792	0.894148
CEP290	1.23851						0.90416		1.10613													1.12533								0.62587
ANKRD28	0.691663	1.07069	0.831335		0.934326	0.944019	1.1829	0.90064	1.43293	1.37521	0.81463	0.943704	0.947171	0.313496	1.48557		1.06659	1.42734	1.1433	0.821052	0.948983	0.992559	1.70432	0.863525	1.41965	0.88094	0.632761	0.555734	0.881373	0.79359
CHUK	1.05675	0.785414	0.716095	1.15077	1.00847	0.937313	0.959162	1.07771	1.071	1.15304	0.90664	0.999464	1.10738	0.80867	0.898135	0.987114	1.11382	1.24929	1.11527	0.966886	0.850593	1.24254	1.63007	0.623235	0.838728	0.639938	1.07382	1.02868	0.953354	1.05064
FYB1	1.03342	0.670864	0.856635	1.26219	1.27183	0.8225	1.14868	1.13599	0.943169	1.064	0.900713	1.08169	1.26015	0.957901	1.87735	0.65287	1.02971	1.81036	1.51987	0.386367	0.387024	1.16805	1.45816	0.88308	0.434475	0.575686	0.892587	0.777181	0.787188	0.950303
NPC1		1.18694		0.88252		0.982679	0.759047				0.941212									0.824234	1.17047				0.817101	1.4358
AGPAT2				0.891263							0.746481					0.848235				1.08294		0.890815				0.845306	1.69497
SCAMP1	0.920615	0.865092	1.06652	0.644919	1.10726	0.888877	0.887481	1.04903	1.01567	0.669024	0.796746		0.569376	1.10992	0.528682			1.08201	1.39466	1.29674	1.19893	1.03761	1.66438	1.17223	0.781713	1.08313	1.43893	0.860599		0.869846
SCAMP2																									1
ARPC1B	1.06645	1.03676	1.04671	0.926938	1.10259	1.04521	1.12624	1.19721	1.06041	1.02831	0.97809	1.00559	1.14177	0.950724	1.14024	0.753744	0.989956	1.15189	0.990776	0.812633	0.902142	0.907746	0.984843	0.961195	0.933199	0.808778	0.87997	0.885547	1.11129	1.07304
ARPC2	1.12311	0.957869	1.02692	0.801804	1.05686	1.10018	1.05031	1.3206	0.997015	1.0604	0.91337	0.860759	1.11087	0.9798	0.920327	0.902664	1.22085	1.09884	0.987912	1.01263	0.887005	1.05899	1.12002	1.12884	0.871017	0.651612	0.994138	0.853284	1.03588	0.896132
ARPC3	1.17416	0.944713	1.0776	0.536117	1.12922	1.11758	0.950162	1.17302	1.11061	1.21596	0.868538	1.13189	1.11701	0.83431	1.0754	1.01137	1.08943	1.37169	1.02073	0.941965	0.693964	1.18724	1.16682	0.758164	0.866935	0.59525	0.957652	0.984943	0.998493	0.899064
BET1																														1
POLR1C		1.33491	0.6802	0.604073	0.969005	0.971554	0.928264	0.693712	0.976398		1.21783	0.956461	0.595762		0.80594	1.64064			0.282441	0.743121	1.52882	0.852545			1.15828	1.86576		1.12799	0.949272	1.11703
PLSCR1	0.409413	0.655418	0.582135	0.697196	0.450544	0.668781	0.495687	0.38306	0.58827	0.636914	0.50284	0.369188	0.654425	0.688378	0.254376	1.16572	1.43599	1.59011	1.19663	1.19514	1.46406	1.6763	3.19326	0.44616	1.12603	0.494793	2.05768	1.46729	2.15877	1.29541
PGRMC2	1.03188	0.869891	0.818071	1.04037	1.26011	0.917327	1.31216	1.20138	1.02288	0.814106	0.878193	0.865786	1.03547	0.801792	0.869051	1.00716	1.11388	0.867745	1.02419	1.02269	1.28189	0.910377	1.56823	1.06994	0.877261	0.870871	0.823575	0.651835	1.20166	0.97022
CTDSPL	0.515757	0.889747	1.23625	1.15385	2.04489	0.522671	1.82825	0.50111	1.19225	0.808987	0.916946	2.17689	1.08147		1.95271		0.876337	0.92007	0.697314	0.639792	0.351533	0.902641	0.439892	1.13256	0.854852	1.05544	0.561756	0.845234	0.969706	0.931079
ADAMDEC1		0.573936	0.654731	0.471669	2.0962		1.00831		0.887127	0.488388	0.585174	0.547992	0.63928		0.58674		0.921179		1.58465	1.39475			2.16927	0.861425	0.881368	1.19607	1.34167		0.787824	1.32225
RGL2																														1
PFDN6		1.36441	1.1695	1.46327	1.21649	1.12276	0.771428	0.844447	1.36722	1.0774	1.31147	1.12119	0.955196	0.669626	1.50988	0.699159	0.798959	0.348435	0.442071	0.811911	0.531577	0.76661	0.860903	0.753783	1.59748	1.18408	0.725126	1.21267	0.984917	1.31804
GNPAT	1.03834	0.866958	0.64172	1.32327	1.10131	0.784852	0.919602	1.01512	1.09315	0.834479	0.718877	1.06365	1.00879	0.701962	0.803266	0.950431	1.75445	1.19403	1.13721	1.22638	1.44335	1.16472	1.426	0.396784	0.904604	0.965913	0.769071	0.714894	0.946215	1.0906
LAMA5	0.672695		1.14911		0.65941	0.810635		0.897763	1.48654	1.20396		2.37085			0.731523		1.02155		0.610604	0.854478		0.68115	0.935472		1.05111		1.01361		0.82597	1.02357
ZNF185	0.998653	0.914776	0.713147	1.54047	0.719649	0.941435	0.748388	1.04475	0.86458	1.27304	0.954829	1.03636	1.19118	1.14547	1.12817	0.461218	1.65926	1.62682	1.40757	0.736425	0.326866	1.13455	1.48221	1.12122	0.376268	0.535706	1.45445	0.748193	0.806712	0.907624
LEPROT																														1
ACOX3	0.624396	0.504098	1.02525	1.06767			0.590337	0.490902	1.39325	1.73588	0.789904	0.663612					0.775081		0.294625	1.15238	1.16873	1.34	0.641309	1.77686	1.66163	2.45562	0.789532	0.358863	0.711471	0.988588
RER1	0.651901	1.09457	0.904131	0.79038	1.26624	0.494716	1.2328	0.613707	1.04065	0.641618	0.490897	1.01215	0.948887	0.666934	0.906384	0.61498	0.956869	0.801006	0.82642	0.878668	1.56406	0.824755	1.04232	0.926264	1.53953	1.84132	1.76821	1.49179	1.68183	0.48602
SURF4	0.800888	1.85413	1.3212	2.00022	1.09378	1.11511	1.33466	0.789145	1.64744	1.11157	0.892979	0.919107	0.547448	0.51429	0.643571	0.567311	1.32564	0.751846	0.607253	0.844481	1.11506	1.21094	0.626815	0.571316	1.06495	0.908781	1.12686	0.947879	0.980601	0.764733
SPTLC1	0.534426	1.01608	0.852485	1.15915	0.516155	0.594095	0.796293	0.498268	1.10841	0.673211	0.832763	0.948449	0.780068	0.495047	0.42354	0.394871	1.82679	0.771873	1.04169	1.48512	1.6036	1.00269	1.24762	1.56909	0.992132	1.73713	1.86322	1.11777	1.12125	0.99672
SPTLC2		0.729957	0.709675	0.785561	0.741864	0.64323	0.718114	0.713477	0.697229	0.744574	0.658682	0.604928	0.634997	0.666761	0.520757	1.42112	1.71552	0.873957	1.0247	1.69073	1.80466	1.00745	1.16058	1.56062	1.01527	1.45863	1.7904	0.891657	1.13779	0.877104
OGT	0.932459	0.94869	1.02299	1.12977	1.00882	1.05462	0.683483	0.682764	0.767301	0.994845	1.28969	0.840394	0.985255	0.972486	0.993824	1.70829	0.780637	1.03915	0.929584	0.988338	1.3667	1.15571	0.946987	0.857116	0.957372	1.15342	0.676768	1.18113	0.90609	1.0453
ALOX15B																				2.20589				0.458997			0.674905		0.660203
PMM2	0.790229	0.444363	0.928337	1.03501	1.26705	0.94953	0.935749	0.74315	0.955508	1.01881	0.98173	1.01531	1.04821		0.961486	1.14481	0.991916	1.05194	1.00827	0.941746	0.925972	0.926084	0.87813	1.17908	1.16949	1.04993	1.15965	1.43628	1.07378	0.988452
TM9SF1				0.726075	0.84468	0.766857	1.30058	0.64966			0.849866	1.17812				0.529388	2.38462			0.994362	0.94958	1.14534	1.68795	1.52779	0.588987	1.18671	0.820529	0.556169		0.312732
INPP4B	1.03037	0.895161	1.02828	0.947603	0.91647	0.858761	1.09145	0.952396	1.19918	1.18675	0.850693	1.02805	1.29561	0.823926	1.28152	0.74823	1.40795	1.27079	1.36505	1.17944	0.525982	1.10569	0.922592	0.674812	0.726209	0.56784	0.935216	0.873473	1.06649	1.24403
HMGB3																														1
PPM1G	0.903335	0.891145	1.0123	0.803211	0.84521	1.11587	0.653375	0.924459	0.875811	0.864706	1.27461	0.916747	0.528418	0.975935	0.829288	2.26665	0.832138	0.932782	1.16653	0.957186	1.26787	0.771005	0.88194	0.922831	0.911884	1.21072	1.44222	1.04792	0.959855	1.01404
INPPL1	0.850535	0.68783	0.82134	1.30345	1.12884	0.789892	0.946766	0.946846	0.716421	0.927171	0.858072	1.16747	0.922332	0.746195	1.03824	0.955969	1.44895	1.39381	1.048	1.14772	0.660864	1.38151	1.18976	1.14074	0.794129	0.789853	1.09425	1.03388	0.926298	1.14288
EIF3D		0.831371	0.770541	0.94736	0.709757	1.01314	1.16648	0.870654	0.849967	0.8557	1.17469	0.923574	1.10968	1.00183		0.965181	1.13486	1.20281	1.31501	0.884756	0.8877	1.14354	1.02236		0.890179	0.735853	1.03336	1.53304	0.797744	1.22885
EIF3H	0.767663	0.833521	0.972646	0.985998	0.865015	1.01078	0.839813	0.922906	0.625911	0.932767	1.20041	1.05005	0.893061	0.855503	1.08129	1.71631	0.975439	1.10241	1.1902		0.849595	0.982245	0.914616	0.794078	0.752077	1.22475	1.36621	1.12772	0.939399	1.22763
HDAC3		0.832694		0.940891		0.917952	0.779172			0.789094	1.15488									0.703122	1.24575	0.860204			0.62849	2.18648		1.13531	0.925572	0.900387
BCAT2	0.724927	1.22309	0.943375	1.04236	1.00785	1.1536	1.21551	1.05435	1.236	0.873143	1.19984	1.06604	0.804253	0.618929	0.823348	1.11311	0.78559	0.710119	0.735406	1.11419	1.53736	0.867904	1.03695	0.783295	1.1988	1.37949	0.737831	1.0508	1.02898	0.933546
SIGLEC5	1
STX7	0.974221	0.898131	0.862164	1.05362	0.906575	0.982732	0.911512	1.10464	0.935148	1.05616	0.83826	1.00123	0.986686	1.00916	1.00731	1.23591	1.28477	0.991556	0.97288	0.931127	1.04432	1.01282	1.07596	1.17421	0.731341	0.817886	1.16936	0.867994	1.10902	1.0533
SLC16A3	0.930088	0.911536	0.857589	1.37124	1.06539	0.860707	0.932977	1.08315	0.751446	0.984034	0.813566	0.908684	1.01593	0.601848	0.902754	0.414842	1.36466	1.18169	1.00761	1.20898	1.194	1.12595	1.13606	1.29364	0.789767	0.977913	1.26179	0.824933	1.20335	1.02388
SLC31A1																														1
ABCC3				0.605752	1.11229				0.923111		0.672942				1.67257										1.01333
ABCC4	0.897479	0.79058	0.691634	1.52815	1.29377	0.773272	1.80444	1.04189	1.30418	1.02974	0.576876	0.777758	1.26371	0.859174	0.833658	0.740916	1.72986	0.925222	0.999638	1.02735	1.15604	0.93499	0.901297	1.2115	0.556514	0.605383	0.925636	0.606273	1.30274	0.910333
MAGEB3
YKT6	0.855757	1.09659	1.21644	1.10442	0.833443	0.899858	0.944567	0.759301	1.07186	1.33722	1.07335	0.832835	1.17414	0.662877	1.08444	0.300646	1.17184	0.982494	1.06079	1.0852	0.541403	1.19347	1.02157	1.14154	1.32735	0.832611	1.17241	1.3021	1.05731	0.862156
ARPC5	0.855612	1.14124	0.996284	0.732014	1.04295	0.820863	1.12377	0.964213	0.898798	0.844096	0.786448	1.07221	1.00057	0.876368	1.30715	1.02206	0.916943	1.35134	0.916139	1.04081	1.04543	0.88996	0.871682	0.98845	1.21556	1.12725	0.97747	0.894044	1.26825	1.01202
DDX3Y										1.24291	1.1525		0.627823													1.14663				0.830128
PDPK1	0.917209	0.860696	0.963967	0.988555	0.74183		0.810152	0.95663	0.739464	1.25813	1.11394	1.12383	1.01882		1.17929	0.671405	1.17364	0.833872	1.19215	1.08991	0.841893	0.929017	1.09761	0.951449	0.898222	1.26952	1.14497	0.994603	1.06821	1.17101
TAPBP	1.0899	0.70785	0.717527	1.0056	0.782674	0.845786	0.726943	0.706963	0.850131	0.819662	1.00431	0.731776	0.686396	0.837444	0.583924	1.66732	1.12243	1.37799	1.37299	0.799795	1.24562	1.30331	1.52609	0.800294	1.01678	1.11736	1.486	1.15867	1.09331	0.815142
CLDN3					1.10704		0.42811		1.2489				1.35616								1.31105		0.505875		1.22778	0.359191				1.45589
MEFV											0.652134										0.75481				1.18328	1.40978
DHX15	0.843078	1.28826	1.14786	0.914019	0.707932	0.982028	0.728856	0.712654	0.87828	0.697213	1.3872	1.01996	0.666106	0.98637	0.862973	1.47855	0.350206	0.735391	0.790891	1.00342	1.74497	0.923552	0.39022	1.08922	1.51256	1.83175	0.947543	1.45686	0.931049	0.991025
RNMT															0.555094										0.632389	1.81252
ZZEF1	0.867138	0.881598	1.05029	1.09105	1.11615	0.841774	1.2576	1.00734	1.16127	1.02117	0.906996	1.07814	1.05764	0.775647	1.16386	0.713679	1.2742	1.21911	1.16379	0.908203	0.886262	1.04717	1.18962	0.450512	0.854657	0.863112	0.952758	0.956885	1.12786	1.11454
ASAP2	1.04917	0.846683	0.90816	1.27391	1.24021	1.0533	1.44516	1.18671	1.22088	1.38005	0.952183	1.07432	1.37517	0.751571	1.61419	0.182854	1.21699	1.3592	1.54059	0.684512	0.146523	1.23215	1.62843	0.593039	0.574384	0.389635	0.648544	0.659532	0.772734	0.999209
RRP8				0.829524			0.571479									2.18665		0.756652							0.760183			0.895515
CYB5B	0.819188	1.26408	0.993226	1.23857	1.22147	0.961812	1.21374	1.01714	1.15766	1.08048	1.05524	1.20591	0.862714	0.711363	0.776036	1.40641	0.805998	0.919473	0.930465	0.819144	1.13508	0.815143	0.951436	0.750558	1.01969	1.02459	0.872826	0.830355	1.01923	1.12097
PRPF4	1.19393	0.934903	0.45355	1.02868	0.41082	1.0888	0.735704	0.781845	0.860802	0.749255	1.54829	0.967425		0.975849	0.99613	2.45227		1.09286	0.784758	0.843637	1.60721	0.514891	1.1996	0.702346	1.21922	1.32095	0.51794	1.45341		0.564939
PHGDH	0.923367	1.0653	1.18372	1.01455	0.745551	0.676126	0.528689	0.783126	0.968127	0.78545	1.43677	1.07525	0.574212	0.906774	0.319629	1.20011	0.190098	0.831792	0.432747	1.82745	0.997563	1.09357	0.436441	0.957855	2.46343	1.2961	1.19641	1.4142	1.27084	1.40477
NDUFS4																									1
ARHGAP6	0.94349	0.791949	0.826848	1.29148	1.23435	0.885428	1.23396	1.3699	1.00214	1.09805	0.851752	1.00529	1.20705	0.864402	2.07621	0.470306	1.35427	1.3826	1.53945	0.349356	0.268131	1.21807	1.61313	0.607818	0.516063	0.433149	0.899836	0.704365	0.886324	1.07483
PHF1	0.94791	0.916298	0.787752	1.48784		0.981227	0.795318	0.812438	1.13471	0.857051	1.53501	1.03962	0.8963	0.913385	0.958388		0.768714	0.744561	0.889303	0.730175	1.10771	0.760473	0.5172	0.77873	0.954161	1.70867		1.62893	1.05877	1.28936
DYNC1LI2	0.856939	0.794873	0.961501	1.14324	1.07741	0.883904	1.14795	1.20747	0.767835	1.0697	0.440913	0.869302	1.15979	1.16237	0.866571	1.01376	1.53523	1.31616	0.886359	1.28595	1.04577	1.41282	0.933272	1.31452	0.669593	1.06932	0.95473	1.03785	0.272164	0.842759
PSMD3	0.909643	0.944422	0.956053	1.09649	0.980111	0.937986	0.896357	0.996954	0.848838	0.955971	0.940666	0.884742	0.934643	0.890831	0.902611	1.18513	0.968148	1.0611	0.993645	1.0636	0.990915	1.11195	1.14065	1.23288	0.915136	0.961447	1.08632	1.11261	1.11041	0.989757
PAPSS1	1.00411	0.695287	1.09361	0.870855	0.776391	1.06368	0.684881	0.815378	0.769222	0.865681	1.20599	0.667138	0.611348	0.765886	0.813686	0.93984		1.11532	0.648143	1.48367	1.09273	1.14574	0.95146	0.939019	1.71978	1.01379	1.3663	1.45892	1.34801	1.07414
ZW10	0.946247	1.08813		0.886063	0.927171	0.914289	0.885893	0.947289	1.22583	0.93526	0.932797	0.875531	0.932418	1.15099	0.757323	0.921412	1.20831	0.945451	0.796953	1.22665	1.90363	1.0202	0.85045	0.934426	0.886783	0.85439	1.13216	0.831336	1.18283	0.899778
SART1	1.28788	1.26624	0.979188	1.01677	0.889047	0.917891	0.621575	0.643084	1.22507	0.812092	1.24247	0.878416	0.853347	0.773705	0.762448	2.59264	0.374639	0.644056	0.695959	0.617619	1.88918	0.808812	0.555943	0.98677	0.987792	1.97094	1.04619	1.11996	0.778831	0.761442
GPAA1					0.779883	1.00866	0.695928	0.709201			0.843692	0.698812		1.44922				0.539383	1.63619	0.795437		0.799914		1.8309	1.5455	0.890167	0.98649	0.926254	0.864368
TGFB1I1	1.20347	0.997213	1.04042	1.27248	1.00154	0.958363	1.27436	1.21514	1.13794	1.22896	0.811002	1.09598	1.14881	1.02099	1.50462	0.525081	1.39672	1.14983	0.965677	0.994154	0.433894	0.902564	1.16902	0.902342	0.627058	0.467975	1.01793	0.59078	0.970683	0.974993
SEC14L5	0.6671	0.78538	0.61835	0.923301	0.70562	0.746976	0.730346	0.704919	1.0265	1.0341	0.714505	0.746626	1.31666		0.848422	0.313223	2.53401	1.22574	1.13999	0.988447	0.601661	1.06938	1.26186	1.22507	0.462513	0.842548	2.29377	0.965066	1.35755	1.15036
ADCY6	1.04289	0.806373	0.943557	0.630954	1.03185	0.904805	1.21708	0.999684	1.23588	1.57012	0.743401	1.14772	1.20287	0.909584	0.825685	0.626123	1.22451	1.12582	1.29143	0.946851	0.801594	1.10993	1.49894	0.690181	0.701677	0.552235	1.27218	0.62757	1.1111	1.2074
MTSS1	1.21962	0.790107	0.498272	1.4696	1.16234	0.935079	1.12874	1.03482	0.725968	1.04479	0.634704	0.819891	1.05657	0.885	1.81052	0.803822	0.702833	1.3238	1.33335	0.256724		1.33592	2.03736	0.881121	0.737189	0.653011	0.777847	1.05408	0.92372	0.963201
MAP3K7	1.02558	0.811683	0.78263	0.998067	0.846134			0.884342				0.859735			1.29246		1.40989	1.24526	0.38333	1.28277		1.56373	1.37337	0.880585	0.749291	0.777021	1.2941		0.593813	0.946205
EEF1E1		0.863976	1.07089	1.57772	0.765352	0.912968	0.486363	0.946603	0.902434	0.989624	0.887426	1.0767	0.614452	0.892714	0.857873	1.05224		0.911312		0.96257	0.90088			1.32314	0.859646	1.14549	1.26129	1.33642	1.40192
RIPK2												1
HNRNPR	0.929973	1.10355	1.02925	1.10332	0.80441	1.12883	0.895567	0.857063	0.893093	0.794977	1.44583	0.956416	0.74786	0.987575	0.909252	1.82021	0.445348	0.783534	0.89348	1.00489	1.33171	0.929896	0.621052	1.07572	1.07873	1.40169	0.963838	1.20723	0.909484	0.94621
PRPF3		0.799307	0.922381	0.870069		0.793719	0.767732	0.769007	0.515396		1.30938	0.920731		0.590321	0.856419	2.16786	0.556984	0.777369	0.826119	0.993893					1.4704	1.84007	1.10257	1.05513		1.09514
TXNL1	0.820488	1.24903	0.941416	1.3862	1.1655	0.829551	0.989445	1.12517	1.06296	0.691023	0.886162	0.94934	0.997808	0.846145	1.58752	0.656259	1.11261	1.3588	1.09882	0.706828	0.526224	0.996845	0.951267	0.716811	1.02955	1.01926	0.837782	1.04606	1.31151	1.10363
TPD52L2	0.967392	0.826062	0.864822	1.45821	1.03705	0.989837	0.969303	1.03626	0.800732	0.9314	1.05488	0.945655	0.835949	0.825254	1.59352	1.15633	1.13033	1.54176	1.31811	0.681502	0.461893	1.25096	1.16981	0.810291	0.712401	0.75838	0.916206	1.04354	0.815993	1.09616
EMC8																														1
FIBP	1.08837	1.06855	1.19552	1.30786	1.08682	0.955591	1.27447		1.16819	1.00479	0.953013	0.919003	1.12949		0.879186		1.0779	0.764796	0.576547	1.1853	0.940838	0.82592			1.234	0.677458		0.679135	1.04538	0.961865
EIF4G3	0.929941	1.11719		0.991862	1.02995		0.93316	1.00866	1.06733	1.0886	0.873134	0.7995	0.946821	1.11262	1.68776	0.980717	0.852818	1.05903	1.13007	0.994919	1.0883	0.935	0.899076	0.934513		0.889473		0.825713	0.911222	0.912629
PPIH	0.634307	0.981427		0.61424	0.655596	0.942709	0.899916	1.15749	0.941175		1.27005		1.15047		0.7437	1.4349	1.27547	1.32881	1.24143	1.01314	0.987301	1.62254	1.04426	0.830103	0.721476	0.857529	0.79606	1.42763	0.557542	0.870715
MGAM		0.364225								0.964779				0.978881						1.3738	1.31832
HTRA2	1.1395	1.01153	1.46977	0.739504	0.904105	0.859963	0.938106	1.2373	1.16785	1.13097	0.889314	0.869692	1.08392	0.755642	0.98251	1.10115	0.986849	1.05553	0.93781	0.909971	0.989609	0.685404	2.09021	0.847227	0.95712	0.742462	0.562627	0.786258	1.15184	1.01625
AKR7A2	0.907809	1.09522	1.04599	1.16189	0.841835	1.23111	1.17719	1.2283	1.20881	0.961159	1.10418	1.29137	0.895795	0.749919	1.30599	0.388636	0.978059	1.46215	1.20076	0.866569	0.420456	0.802196	1.12676	1.05045	0.819613	0.791146	1.01686	0.963833	0.802033	1.10391
EPB41L2															0.711264						1.37128				0.698569					1.21888
TGOLN2	0.601206	1.22539	1.14217	0.677834	1.03606	0.822693	0.962417	0.843449	1.26222	0.978909	0.990077	0.923805	0.788157	0.634291	1.05577	1.64237	1.13858	0.673193	0.861798	0.822374	1.78916	0.515904	0.458218	1.14207	1.0028	2.01703	0.934756	1.04656	1.22163	0.789129
LAMTOR5	0.814052			2.06318	0.955611			0.834618	1.35209	1.59183	1.69721	1.4805	0.664061	0.603773		0.753161	0.801874		0.614079	0.96782	0.743923	0.752666	0.517891	0.61736	1.30469		0.96994	1.06167	0.915269	0.922728
WIPF1	0.977249	0.837385	0.864664	1.04064	0.796036	0.957631	0.738659	1.1505	1.1609	0.902396	1.24477	1.06386	1.05721	1.26969	1.07123	0.75704	0.935221	1.03562	1.15443	1.24098	0.577742	1.32709	1.20064	1.2227	0.572315	0.91704	1.16963	1.08171	0.79694	0.878097
KCNQ2																										1
LAT	0.96446	0.866737	0.78587	1.24557	1.11799	0.786491	1.11595	1.15538	1.17738	1.03495	0.78068	0.967433	1.12686	0.810977	1.69741	0.409889	1.36343	1.39883	1.15121	0.685352	0.567045	1.06165	1.41488	0.718355	0.628572	0.825571	0.983446	0.80144	1.17756	1.17863
RGS14			0.919059	0.839961			0.983747				1.13118	0.709733			0.713514										1.12099	1.58182
DENR	1.09122		1.06756	0.763668	0.637341	1.04234	0.573635	0.956141					1.20148		2.22966						0.652521							0.784428
PSTPIP1	0.84375	0.89686	1.32815	0.820826	0.761044	0.95347	0.670602	0.733647	0.996316	0.742319	1.30804	1.10918	0.561829	1.04581	1.06732	1.04195	0.467438	0.984986	0.996422	1.54014	1.21414	1.35881	0.675102	1.01965	0.823734	1.35473	1.06555	1.73437	0.860133	1.02367
XPOT	1.13585	1.19979	0.876458	1.18062	0.794756	0.528072	0.932849	0.830531	1.01317	0.743881	1.08211	1.19998	0.983045	0.698747	1.03395	1.11026	0.839106	0.719458	0.756083	1.11526	0.952446	1.08174	0.98484	1.05624	1.1572	1.18978	1.0722	1.53515	1.11857	1.07787
DNPH1																														1
TIMM44	0.788251	1.27436	1.11053	1.05772	0.953336	1.11279	1.10763	0.582081	1.08293	0.85584	0.987522	0.966901	0.788564	0.699338	0.819776	0.982735	1.24952	0.914794	0.812942	1.27436	1.25258	0.666848	1.09797	0.866053	1.27215	1.6172	0.771387	1.05931	1.11262	0.86197
TRAPPC3	1.04677	1.07249	1.04272	1.04879	1.11134	1.11997	1.02855	1.1448	0.783602	1.00349	0.637939	0.763788	1.07907	0.914351	1.02898	1.24502	0.934943	0.96093	1.01421	1.21443	0.794295	1.03982	1.05932	1.19138	1.24986	1.0277	0.73838	0.878945	0.922131	0.901986
CHMP2A	1.03658	0.760682	1.03575	1.13756	1.17042	1.127	0.894422	1.08174	0.84699	1.04484	0.917316	0.903032		0.867011	1.10166	1.04805	0.933766	1.41139	1.53293	0.981777	0.73664	0.751722	0.995546	0.958276	0.989029	0.925596	0.926973	0.868645		1.01464
NCK2	0.877128	0.86648	0.943484	1.22573	1.51359	0.989302	1.46925	1.17144	1.18031	1.02451	0.908419	1.27387	1.09133	0.604685	1.78057	0.361803	1.42636	1.5756	1.20924	0.718292	0.325325	1.16178	1.24395	0.663998	0.910738	0.339663	0.672474	0.723732	0.675152	1.07179
PLRG1		0.691074	0.688761	1.24519		0.577576			0.811531		0.774229	1.00564			0.643821	1.73283		0.959278	0.672686		2.19103	1.16507	0.593243	1.07618	0.786222	1.1099	1.53437	0.93362	0.957606	0.850154
RGS10	1.02782	1.03107	1.14224	1.3793	1.1299	1.10604	1.19171	1.10519	1.11342	1.01283	0.907394	1.25595	1.1478	0.793282	1.72715	0.499016	1.10091	1.05162	0.949324	0.658835	0.512728	1.11247	0.898543	0.9966	0.897827	0.550766	0.757685	0.832772	1.08114	1.02865
ZNF207		0.747468	0.725609	0.774944	0.689187	1.07331	0.802091	0.984974	0.89542		1.2311	1.16881			1.00194	1.64259					1.05808			0.587503	0.860711	1.90814			0.893125	0.954992
NDUFB5	0.945418	1.2072	0.814338		1.06533		1.29754			0.776741	1.02321	1.29503		0.773542	1.14958		1.16678	1.03432		0.969975	1.75936	0.522736		0.635265	0.430273	0.957696			1.01837	1.15728
NDUFB3	1.11526	0.950662	0.968676	0.64559	1.12884	1.15564	1.2038	1.3867	0.902432	0.814833	0.987126	1.33789	0.847446	1.09717	0.959887	1.57003	1.05272	1.11119	0.830595	0.748516	1.06681	0.865024	1.27941		0.755198	0.814542	0.732028	0.804591	0.890374	0.977029
NDUFA2																									1
GET3	1.23165	0.481732	1.05877	1.23531	0.969022	1.40771	0.847624	0.717514	1.1257	1.06397	1.31686	1.26156	0.887709	1.33042	0.925626		1.05928	1.0203	1.02617	1.12093	0.674394	1.08088	0.851171	0.931696	1.05116	0.819363	0.703758	0.88901	0.859369	1.05132
BUB3	0.609617	1.23287	0.686875	0.623778	0.799746	0.915606	0.718974	0.568025	0.820988	0.760199	1.33756	0.865045	0.628027	0.992706	1.14602	2.15	0.433592	1.2025	0.930974	1.04594	1.59094	1.15519	0.653832	0.820043	1.20366	1.75831	1.1361	1.31658	0.924522	0.971779
SULT1B1																									1
ACTN4	0.931294	1.03281	1.00538	0.864586	1.13156	0.915745	1.01708	1.01346	1.04132	1.01276	0.937167	1.02234	1.11775	0.948676	1.08444	0.654358	1.15294	1.13588	1.12367	0.94022	0.776502	0.949146	1.01379	1.16623	1.03028	0.875766	0.974326	0.998614	1.10897	1.02295
GSTZ1	0.95991	0.794093	0.965848	0.988987	0.752008	1.05876	1.03637	0.9293			1.02942		1.2016					0.847252	0.844707		1.10709	1.25092		1.40684				0.826893
TRIAP1									0.741043		0.732478					1.62618					1.00247					0.929961		0.967859
HTATSF1		1.1576	1.11368	0.663838		0.940454	0.659565		0.914642	0.539154	1.81587	0.739839			0.521887			0.767998	0.849603	0.785965	0.88911				1.33671	2.71377		1.30659	0.590288	0.693433
PRKAB2	0.886904	0.860432	0.99307	1.21028		0.700482	0.985723	0.842654	0.837943	0.805078	1.06833	0.837158	0.918198	0.853927	1.25122		1.65328	1.74268	1.26967			0.596448	1.41168	0.702389				0.572444
AP1G1	1.06376	0.792434	0.931787	0.897191	1.09273	0.919163	0.946379	1.12775	0.964815	1.14447	0.900896	0.995167	1.14195	0.742769	0.851447	0.577139	1.77916	1.02038	0.974179	0.985926	0.856168	1.10022	1.2053	1.16475	0.898329	0.741509	1.18723	0.806426	1.09477	1.09582
STX6	0.733613	0.901907		0.613064	0.927222	0.747868	0.979922	0.750703	0.718235		1.12586	1.07748	0.945359	1.11861	0.900169	1.34798	1.15164	1.1874	1.06933	1.00133	1.02079		0.908855	0.945129	1.00984	1.42293	1.06461	1.05428	0.989885	1.28598
SYNGR2	0.964179	1.13204	1.13231	0.459364	0.874007	1.06759	0.917318	1.35774	0.67677	0.773829	0.868681	0.702057	1.02266	1.06716	0.59397	2.05361	0.600318	0.550229	1.12553	1.2327	2.03585	0.918716	0.694794	1.51086	0.926464	1.12591	1.04596	0.77711	0.864861	0.927432
SGTA	0.871949	1.07507	0.935133	1.34294	1.00498	1.031	1.13384	0.915836	1.00666	1.03561	0.847048	0.924115	0.996015	0.904257	0.989728	1.01755	1.24496	1.17443	1.05198	0.80229	0.576475	1.07016	1.48518	0.758901	0.895231	0.843811	0.956921	1.12655	0.985557	0.995828
ENSA	1.15775	0.872861	0.874125	1.45347	1.2208	1.0447	1.05835	1.14694	0.921627	1.19488	1.08436	1.10019	1.08901	0.734305	1.7759	1.32057	0.864138	1.35101	1.4791	0.363139	0.422967	1.09691	1.08155	0.730133	0.215001	0.803962	0.791858	1.02327	0.829783	0.897354
SLC25A20	1.0197	0.848058	1.08037	0.603375	1.22068	1.21673	0.929214	0.988366	1.18705	1.02612	1.01423	0.915543	1.05485	0.873793	0.738996	1.46953	1.00594	0.864419	0.966059	0.84745	1.47743	0.94258	1.24607	0.922226	0.852962	1.08506	1.00586	0.921662	0.776146	0.899529
NARS1	0.741758	1.01337	1.11469	1.58232	0.988033	0.677522	1.134	0.979017	1.04773	0.916754	1.25944	1.15855	0.726019	0.873539	1.29022	0.671387	0.726553	0.883569	0.826109	0.745973	0.571031	1.02036	0.583942	0.821734	1.75497	1.44532	1.0018	1.54823	0.927105	0.968933
SSNA1				0.766578			0.330791					0.420959																2.48167
NUDT21	0.652178	1.12603	1.16096	1.44465	0.870082	0.976929	0.626927	0.819763	0.982445	1.01327	1.40532	1.12384	0.517894	0.747013	1.18787	1.007	0.469782	1.1408	0.650993	0.950228	2.02195	0.763316		1.10102	1.20268	1.00063	0.698186	1.22313	0.980402	1.13473
LANCL1	1.11471	1.13959	0.974489	0.880782	1.13342	1.21009	0.956846	1.28272	0.95348	1.04821	1.06341	0.845141	1.10401	1.00053	1.1957	0.944092	0.843724	0.983098	1.08736	0.819455	0.57493	0.980866	1.12502	1.33416	0.666653	0.812122	0.826399	1.02175	1.13576	0.94147
STRN	0.895575	1.17891	1.10453	1.15407	1.14184	1.0787	1.18531	0.971981	1.22575	1.10099	1.20907	1.15129	0.984099	1.04358	1.30279	0.593805	0.918739	1.23581	1.02486	0.86657	0.779237	0.926566	0.696077	0.723055	0.989304	0.909084	0.712645	0.915441	0.945638	1.03468
RRP9	0.754774	1.07442	0.852088	1.27318		1.22569	0.669526	0.730164	0.621085	0.712539	1.47655	0.859787	0.610553		0.682371	1.85469			1.12766	0.619074	1.61352	1.03926		0.913462	1.17087	1.58286	0.892701	0.848326	1.06311	0.731742
AKAP8																1.01855										0.98145
SLC37A4	0.842426	0.875005	0.705922		1.05543	0.863107	0.689705	0.903847	1.27866	1.34249	0.717986	0.744211	0.87162	0.608205	0.812775	1.1671	1.40605	0.824569	1.04679	1.13497	1.68143	1.00291	1.57017	1.06531	0.809639	1.34837	1.26622	0.280899	0.946683	1.13751
IDH3B	0.768898	0.862815	0.998116	0.964558	0.904239	1.08121	1.11116	0.779398	1.05396	1.05546	1.13801	0.768868	0.819485	0.606596	0.700234	2.15843	1.24062	1.26078	1.01444	1.16726	1.53528	0.820732	1.28654	0.738344	0.875422	0.753885	0.944435	0.72927	1.07243	0.78912
NRDC	0.80272	0.737921	0.949362	1.40383	0.997389	0.796254	0.82313	1.0502	0.868396	1.06818	0.962901	0.749709	1.43381	0.984995	0.740009	0.846639	1.74602	0.899044	0.967751	1.19293	0.691847	1.14605	0.82313	1.14423	0.833369	1.06219	1.27046	1.19132	1.01739	0.798814
CALU	0.743344	0.721247	0.73446	0.779131	1.19155	0.760201	1.16972	0.889011	1.01096	1.0393	0.779448	0.775342	1.20986	1.24693	1.28274	0.750024	1.52769	0.643707	1.01031	1.17021	1.02412	0.962393	1.08763	1.30081	0.840619	1.06454	1.13183	0.60598	1.34183	1.20507
ATP9B																							0.981303	1.0187
AHCYL1		0.839972					0.98237			1.20689		0.877218			0.98503	1.28271				1.34407	0.659277	0.900893			1.01066	0.798153		0.920339		1.19243
CD5L	0.388494								1.17399			0.697473				0.784066		2.63286	0.852157				1.1294					0.539383	0.80218
TYROBP	0.688547	0.895379																	0.656106	0.965586	1.36442	1.56785	0.664534		1.19983				0.783191	1.21456
NDUFS5	0.787035	0.950134	0.711394	0.992293	0.988576	0.755829	1.08552	1.10079	0.810276	1.55499	0.886387	1.22421	0.728173	1.28986	1.45263	1.13341	1.29784	1.25022	1.52555	0.759045	0.965335	1.16994	0.862463	1.16691	0.88135	0.752689	0.429085	0.989638	0.763763	0.734666
RAD21	1.02986	1.06451	1.14302	1.07659	0.628173	1.07093	0.720291	0.844178	0.857753	0.5898	1.4204	0.762798	0.617732	0.664413	0.806304	2.03133		0.597039	0.559179	1.08866	1.78401	0.809776	0.566689	1.29523	1.18553	2.05443	0.869707	1.21735	0.786071	0.858239
TIMM8A		1.47856	1.09091	1.31856		1.46139	1.23947		1.39677	0.791799	0.887357	1.01058	0.453679		0.591402		0.797432			1.15612	0.866713	0.511712			1.36722	1.35308	0.368257	1.01383		0.845153
KALRN	1.0257	0.874337	0.87946	1.02733	1.25651	0.753266	1.29068	1.12961	1.18201	1.08464	0.931858	1.02146	1.36109	0.868782	1.26885	0.528821	1.20448	1.22162	1.41963	0.773911	0.466521	1.05325	1.64269	0.947358	0.807042	0.826589	0.735614	0.673507	0.906757	0.836642
ZNRD2																										1
GMFG	1.37418	0.83079	1.31462	1.48602	1.47406	0.871535	1.41166	1.28477	0.273275	0.339666	1.08055	1.17168	1.31934		1.87118	0.292254		1.21216	0.844823		0.207659	0.782978	0.59794	0.125815	1.53466	1.09527		1.20721		0.995918
PRPSAP2	1.16636	1.09488	0.988679	1.13414	0.953476	1.05596	0.972593	1.15511	1.0342	1.12534	0.974305	0.859405	1.05112	1.076	1.18479	0.948391	0.895635	0.89984	1.02002	0.995427	0.942866	1.1468	1.21731	1.15521	0.747487	0.662461	0.843612	0.781028	1.05283	0.864734
GNG7	0.948125	0.942464	0.985478	0.703728	0.557259	1.25314	1.01717		0.917681	1.60233	0.947055	1.30997	0.889243			2.37105	0.574197	1.08925		0.977678	1.04966	0.508228		1.16315	0.970501	0.580794	0.948482	0.673686	0.864327	1.15535
SMARCA5	0.685361	0.862406	0.850974	0.984959	0.650886	0.925706	0.697371	0.722149	0.815075	0.760093	1.24732	0.727442	0.541322	1.05956	0.599374	2.72966	0.577443	0.668902	0.83883	1.25853	2.15866	0.864185	0.872237	1.14732	0.662229	1.66089	1.36125	1.25853	0.915119	0.896214
KIAA0513	0.866358	1.00081	0.954629	0.923613	1.27876	0.641473	1.46249	1.23588	1.32169	0.622766	0.914112	1.2638	1.34695	0.897571	1.44024	0.59116	1.30574	1.61131	1.65341	0.475788	0.283902	0.738851	1.16627	0.776956	1.02793	0.892992	0.696562	0.672292	0.870001	1.06569
SPAG9	0.907213	0.953252	1.00358	1.10215	0.683613	1.05635	0.93379	0.880294	1.08418	1.08859	1.09246	1.07569	0.94965	0.71498	0.940855	0.580376	1.58048	1.00379	0.934081	1.43716	0.611566	1.27742	0.941739	1.35022	0.728098	1.09713	0.973687	0.916249	1.11277	0.9886
SIPA1L3																												1
AQR		0.534724																								1.6513				0.81398
OPA1	0.940201	0.92696	1.10362	0.868883	0.785352	0.927939	1.05631	0.915457	1.20646	0.988929	1.02985	1.00405	0.98303	0.953098	0.708454	1.32435	1.01213	0.854541	0.894409	1.23076	1.40981	0.771402	0.935208	1.14838	1.17599	0.96629	0.947861	0.801114	1.07006	1.05912
PIP5K1C	0.85643	0.637998	0.742177	2.07228	1.23424	0.846634	1.09597	1.09856	0.894816	1.10129	0.811025	0.98644	0.674774	1.32557	1.30451	0.439899	1.49189	1.73071	1.3459	0.41816	0.429307	1.21967	1.76971	0.556096	0.61413	0.609982	0.740418	0.920111	1.06812	0.963182
KDM1A	0.964325	1.23735		0.972853		0.997631	0.709562				1.26744	0.832512	0.741794	0.715203				0.807264	0.724469	1.47533		0.975673		1.10789	1.46613	0.942166		1.31108	0.751329
NME2P1		1.19974	0.875024	0.934121	1.29215	1.15077	1.29908	1.2856	0.984604	0.581774		0.793244	1.16637	1.14372	1.08669		1.07704	0.878184	0.788629	0.998365		0.848202	0.735153	1.18329	0.853208			0.742117	1.10364	0.999288
LY75	0.631628	1.07708	1.21593	0.927094	0.797428	1.40448	0.754188	1.2704	0.869931	0.459521	1.35541	1.23058	0.607109	0.62165	1.06347	1.49981	0.332854	1.02079	0.71969	0.887307	1.97626	0.538132	0.751207	0.809842	1.5777	1.48004	1.0853	0.978023	1.19761	0.859553
ACSL4	1.02875	0.911701	0.966854	1.38466	1.14153	0.924965	1.03321	1.05569	0.95063	1.23921	0.750628	0.875732	1.112	1.11515	0.767376	0.764566	0.750553	1.10174	0.949731	0.833469	0.990496	1.08825	1.39447	0.718668	1.15014	1.02789	1.18383	0.899974	0.794015	1.09413
SNX3	1.00362	0.871463	0.95911	1.91865	1.08429	0.903438	1.0167	1.02311	0.943359	1.05804	1.01724	0.895799	0.880426	0.80983	1.38195	0.833504	1.68806	1.25185	1.14888	0.572146	0.522717	1.17714	0.965969	1.0951	0.548827	0.619659	1.12774	0.811935	0.872811	0.996643
DOK2	0.954221	0.855894	0.778447	1.40726	1.33783	0.91002	1.12168	0.979721	0.887668	0.877641	0.871448	1.01113	0.965296	0.931727	1.68365	0.696037	1.37622	1.24188	1.30303	0.845282	0.415116	0.645138	1.36914	0.980649	0.695109	0.481851	1.09245	1.04849	0.93792	1.29806
STX10																														1
OGA			1.19687				0.586881				0.692151															1.5241
SYNCRIP	0.750915	0.92093	0.90984	1.06076	0.890834	1.03144	0.848215	0.765161	0.953636	0.883156	1.08376	1.10345	0.941898	0.932753	0.988885	1.53053	0.881467	0.972216	1.01216	1.04263	1.0853	1.01371	0.786863	0.910949	1.26466	1.21464	1.06462	1.20722	0.950599	0.996818
CDC40																									1
RANBP6																													1
GMDS	1.01495	1.3056	1.40284	1.28757	0.86605	0.875321	0.981341	0.889965	1.15068	1.08371	1.22978	0.958532	0.653589		0.891546	1.05061	0.728021	0.912089	0.728653	0.739048	0.657979	1.17844	0.775008	1.15047	1.34265	1.09474	0.831741	1.29752	0.998356	0.923222
PLOD3	0.919688	0.857941	1.14055	0.892131	0.761216	0.884415	1.38132	0.971573	1.1516	1.21895	0.811586	0.87416	1.04659	0.82629	0.806075		0.90961	0.649119	1.14441	1.22592	1.19994	1.03706	0.644258	1.16896	1.41976	0.733463	1.24505	0.783163	0.944941	1.35024
EIF4E2		0.954433	1.32808	1.28556	0.463654	0.83727	0.688361	1.03681	1.00578	1.03942	1.22188	1.12944	0.782509	0.695526	0.781844	1.13523	1.25823	0.871104	0.641477	1.00701	0.823556	1.30796	1.08953		0.836131	1.16304	1.54124	1.31375	0.761155
TLR2	0.42688	1.1538	1.15294	1.17273	0.42356	0.865419	0.708769	0.529978	0.60048	1.17409	1.12375	0.685086	0.282082	0.436137	0.239507	1.53409	0.720011	1.02051	0.329339	1.91037	1.54363	1.19624	0.698487	1.33914	2.01362	1.61669	1.47207	1.27748	1.07091	1.28221
DIAPH1	0.955648	1.14	1.00011	1.02459	1.03985	0.945045	0.820746	1.09191	1.11656	0.989841	0.909788	1.23396	0.914044	0.906119	1.00415	0.686395	1.44613	0.86158	1.17721	0.975166	0.808566	1.13535	1.05845	1.35004	0.790846	0.795358	0.918116	0.900579	0.922189	1.08167
SELENOF																									1.1579	1.11644		0.72566
TSPAN2																														1
EXOC3	0.988252	1.015	1.00036	1.3855	1.17728	0.996877	1.26454	1.16131	1.07714	1.20551	0.862728	1.06744	0.79314		1.03655	0.654772	0.901498	1.16953	0.565395	0.95234	0.729874	1.2718	0.704067	1.44094	1.13244	0.771048		0.695509	0.867974	1.1112
PLIN3	0.945334	0.868891	0.99914	1.35526	0.600914	0.924182	0.651498	0.907269	0.723819	0.818835	1.0207	0.79325	0.737568	0.922698	1.02943	1.22669	0.941193	1.39629	1.1497	0.818425	0.61855	1.4282	1.23235	1.14433	0.911019	1.16054	1.32973	1.36733	0.830885	1.14597
SLC16A7		0.642574	0.269248		0.932395	0.657529	1.09151		0.588941	0.490841					0.793473		1.68098	1.23987	0.884588			2.06372	3.79969		0.38887	0.45389		0.47488		0.546999
JAK2	1.17259	0.787009	0.960991	1.08728	0.716122		1.59319		1.71764	0.832018	1.1426	0.65152		0.783682	0.722268			0.884744	1.47633	1.18391	0.378468	1.417	1.3011	0.654893	1.07203	0.906879	1.24477	0.79602	0.735669	0.781279
PRMT3																														1
KPNA6	0.935757	1.27016	1.13634	1.22107	1.0759	0.925646	1.0215	0.977727	1.17746	1.00106	1.02263	1.00676	1.05816	0.85436	1.05698	0.40053	0.993825	1.17503	0.967898	0.959821	1.11527	0.967672	0.529031	0.969762	1.07308	1.06472	0.701394	1.09223	1.19181	1.05641
UGDH		0.916793																							1.08321
TPST2	0.996236	0.802819	0.828643	1.20911	1.23235	0.874444	0.999344	0.825979	1.06224	0.932824	0.747251	1.3756	1.05632	0.685068	0.688634	0.44915	1.65218	1.25314	1.18196	1.04144	1.40808	1.16161	1.11255	1.09842	0.676329	0.868969	1.03086	0.887911	0.975962	0.884581
LPXN	0.883932	1.2208	1.06639	0.751534	0.488273	1.10409	0.674109	1.0323	1.14038	0.821507	1.34634	0.965851	0.801372	0.665685	1.12546	2.07882		0.610415	0.890759	1.03872	0.675049	1.0538	0.729035	0.927053	1.15056	1.30006	0.982104	1.89359	0.661959	0.920054
CTNND1	1.69852		1.48345	1.18368				0.972007	0.721512	0.898819		0.954173	1.26514		0.733409		1.35578		0.925763	0.552689	1.27579	0.987221	0.771265	1.56113	0.429244			0.522693		0.707716
SNX2	1.03469	1.04069	1.08724	0.982208	0.71883	0.734878	0.941677	0.993104	0.902562	1.04635	0.989976	0.887806	0.96778	0.994894	0.947093	1.30184	1.06691	1.21527	1.02171	0.904943	0.898297	0.95595	1.02065	1.08453	1.09666	0.925925	1.021	1.03851	0.985244	1.19277
CYTIP																														1
DPM1	1.11745	0.89774	0.800327	1.24768	1.10488	0.970462	1.12938	1.10359	1.04048	0.901351	0.984774	0.75249	1.05028	0.978456	0.812898	0.35439	1.84731	0.878464	1.01217	1.21983	1.24233	0.943578	1.49963	0.855319	0.961759	0.734181	0.809095	0.899288	0.944803	0.905606
USO1	0.88885	0.94268	0.890035	1.03757	0.913238	0.894206	0.854031	0.908895	0.938811	1.00285	0.919294	1.00799	1.0699	0.844741	0.934392	1.07343	1.32844	1.18834	1.15688	0.987263	0.737901	1.13414	1.19546	1.09329	0.780329	0.89412	1.21098	1.11948	1.117	0.93547
TOM1		0.765766	0.631866	1.33264	0.565697	0.362937	0.616664		0.538595		1.37392	0.718381			0.750779	0.698505	0.661547	0.438593	0.874277	1.46422	0.936724	0.913648	0.896007	1.09521	1.57928	2.43643	1.34179	1.60227	0.78521	1.61904
H2BC12											1
CCDC22	0.89679	1.00221	0.982048	0.986067	0.720604	0.833324	0.784165	0.780564	0.743832	0.869853	1.04307	0.92808	1.02383	0.958903	0.696969	1.3376	1.04763	1.19163	0.904684	1.23354	1.20424	1.09053	0.821064	0.953281	1.10454	0.939132	1.48891	1.05668	1.22361	1.15261
PQBP1																														1
TIMM17B																												1
PRAF2	1.02374		0.861942						1.06138	0.970102	0.892028	0.876781	1.15028	0.970919	0.871063		1.20602		1.03572	0.958258	0.973437		1.26436	0.976364	0.89972	1.05042	1.09256	0.844857	1.07772	0.94233
DKC1	1.04818	1.06221	0.89717	1.33106	0.607237	0.935517	0.890124	0.698691	0.914145	0.680247	1.69572	0.945669	0.661546	0.69051	1.18758	1.80425		0.779514	1.22264	1.41076	1.4938	0.918509	0.71197	0.547363	1.25181	1.01204	0.75733	1.13627	0.8578	0.850331
EIF5B	0.740209	0.976236	0.958192	0.971023	0.876632	0.74381	0.739335	0.873985	0.813918	0.779465	0.984817	1.21193	1.1821	0.568563	1.01481	1.45838	1.29213	1.03422	1.21378	1.15901	0.673244	1.18635	0.813517	1.11097	0.871098	1.08314	1.30504	1.16438	1.16847	1.03125
GAS7												0.693665													1.03357	1.27814	1.16542	1.03503		0.794174
EDF1			0.818132			1.47092			0.710948
DIAPH2		1.50826																		0.938944					0.939417	0.884521		0.728853
SH2D1A	1.44884	0.70449		0.30293			0.818559	1.74972	0.817195		1.21762	0.824245		0.642339	1.8852	0.989289		0.970607				1.04822			0.578563	0.627524		1.37464
DNAJA2	1.16582	0.833409	0.834248	0.83241	0.840123	0.848796	0.915503	1.12785	0.984727	1.0659	0.866582	0.921658	1.06039	1.11802	0.773137	0.944679	1.25647	1.23313	1.1693	1.28449	1.07601	1.01974	1.49156	0.915503	0.667702	0.796199	1.12414	0.799316	1.08345	0.949755
BRD4	0.714194	0.860066		0.899672	0.650181	0.731138	0.420794		0.685062	0.346579	1.53842	0.660684	0.649639	1.05825	0.770894	2.92422					1.40901	0.852272	0.491488	1.28375	0.884594	2.16449	0.849443	1.34942	1.19566	0.610094
CUTA																														1
OPHN1										1.06944					0.930562
PFDN1	0.999534	0.922846	1.06588	1.18469	0.895592	0.915906	0.93822	0.990491	0.864207	0.974117	0.995155	0.934603	1.0932	0.95565	0.894926	0.904255	1.20039	1.14756	1.06636	0.99744	0.736304	1.03971	1.09282	1.20715	0.945074	0.732678	1.11462	1.00696	1.12881	1.05484
PPP1R11		1.59086	1.1747	0.735679		0.689902	1.25328				1.34329	1.00045	0.801		1.72493	0.815402		0.988392	1.02674	0.627667	0.799114	0.805172		0.623438
NBN											0.636					1.45611					0.807908					1.09998
FCGR3B																														1
LILRB3																								1.21016	1.19396			1.11853		0.477349
ABCB7	0.8246	1.03645	1.01808	0.330769	0.721822	0.772815	0.78688	1.01654	0.880217	0.786644	0.904386	0.925173	0.895395	0.639253	0.445022	1.1394	1.37741	1.05981	0.687698	1.60388	1.69861	0.707736	1.53431	1.38702	1.00704	1.00883	1.31785	0.861871	1.6036	1.02089
SRGAP2	0.904701	0.890332	0.692206	1.35935	0.808391	0.712647		0.72458	0.828162	0.90004	0.827455	0.89012		0.646275	0.534785	1.398	1.21241	1.62289	1.06382	0.947807	0.976615	1.26173	0.95628	1.19967	0.929413	1.05065	1.77445	0.991619	0.774146	1.12147
TMCC2				1.39094																		0.718917	0.890143
WDR1	1.09765	1.00138	1.00517	0.774238	1.07045	0.970341	0.888661	1.14308	0.961885	1.21231	0.85028	1.0632	1.34312	1.08952	1.1544	0.71725	1.00852	1.10161	1.03763	0.941	0.624293	1.07425	1.16292	1.28896	0.860309	0.666143	0.876708	0.992161	1.11177	0.910792
N4BP1				0.945165							1.01574							1.0391
ROCK2	1.02368	0.821325	1.02173	0.951975	1.19583	0.906846	1.21013	1.27054	1.07846	1.0758	0.768002	1.03772	1.34043	0.864019	1.23112	0.741828	1.15278	1.17209	1.33525	0.973234	0.686423	1.03373	1.18723	0.968495	0.800332	0.551123	0.912249	0.657636	0.981427	1.04857
CLASP2		1.46166	1.12733	0.900337			0.961054	0.555745				1.21161		1.04771	1.20895	1.37752		1.08428	0.890637	0.705382			0.647654		0.89308	1.1611		1.16354	0.893439	0.70896
CPNE3	1.27042	1.04976	1.02845	0.775597	1.00188	1.1258	1.11874	1.23764	0.936909	1.13805	0.948379	0.889268	0.89046	1.26338	0.843356	0.873163	0.977749	0.889268	0.927891	1.43107	1.52906	0.874037	1.03181	1.20094	0.731834	0.764547	0.802297	0.792759	0.821559	0.833935
HIP1R											0.421315					2.01921					0.55947
RNF40		0.397111		0.729252		0.620432	0.663416	0.947755	0.477923	0.410204	0.754696	0.852029		0.702541	0.287594	3.4758		0.829981	0.611292	1.21415	2.57674			0.609439	1.64881	2.05871	0.635687	1.08854	0.742375	0.665516
ZC3H11A				0.284109							0.462869	0.307379				3.11741					0.382773				0.69146	2.62917		0.85854	0.26629
RAB11FIP3	1.32958	0.848459	0.846285	0.466137	0.896108	0.993864	0.916855	1.19996	1.19692	1.91474	0.854744	1.11787	1.03608	1.00082	1.07155	0.298877	1.79304	0.952891	1.09899	0.629679	0.579507	1.08981	1.04219	0.834976	0.831366	1.08338	1.51443	0.584357	0.88593	1.0906
DNAJC13	0.743173	1.07346	1.08804	0.946257	0.776176	0.834525	1.06311	0.751967	0.881338	0.873269	0.907875	0.827283	0.782642	0.702515	0.517588	1.15353	1.0613	0.967724	0.873838	1.54739	1.63884	0.951378	0.83649	1.18788	1.43239	1.45371	1.11256	1.01035	0.972483	1.03093
PHACTR2															0.99109	1.17428												0.834627
PPP6R2	1.08762	0.868212	1.00303	0.900031	0.945742	1.11011	0.80611	0.942418	0.988679		0.957158	0.882356	1.11543		1.22035	1.06039	1.47165	1.0376	0.890838			1.16829	1.07696	0.901292	0.994525	0.594725		1.09227	0.900696	0.983521
CNOT3	1.5686	0.854468		0.840771	0.873362	1.06495		1.02253	0.888808	0.782956	0.895043	0.92173		1.15955		1.12115		1.0017	1.3091		0.817295				0.915165	0.983985			0.978836
DNAJB6	0.876392	1.00714	0.968641	0.836197	1.27417	1.00448	1.08834	1.14444	1.14898	1.15254	0.934603	1.37752	1.23733	0.974672	1.29245		1.02712	0.848499	1.08934	0.832413	0.766407	0.882042		0.580664	1.17074	0.646785	0.902089	0.700083		1.23593
COQ9	0.975549	0.822395	1.00805	0.638409	0.667503	0.96453	0.829938	0.785827	0.715368	0.771367	1.17101	0.853123	0.761217	0.868835	0.547163	2.15719	0.780717		0.761217	1.19249	2.15163	0.849995	1.13145	1.10371	0.947984	1.58326	1.13896	0.906793	1.01246	0.901857
GGCT	0.701506	1.07403	1.07479	1.4022	1.07724	0.41862	1.05194		1.12664	0.990008	1.28977	0.957567	0.787816	0.313411	1.07796			1.14351	1.09456	0.512761	0.576392	1.09112	1.25913	1.1197	1.3172	1.14032	0.94843	1.53408	1.00162	0.917648
NDUFS7	0.981643	0.884183	0.97478	1.06987	1.05449	1.01857	1.56558	1.06976	1.30704	0.818913	1.07988	1.07658	0.955697	0.73775	1.1224		1.21942	1.01469	0.981716	1.10671	0.433943	0.991758	1.05181	0.809934	1.14634	1.12302	0.725427	0.987949	0.93202	0.758134
RTN2	1.18602	0.806226	1.14847	0.670202	1.1235	0.909816	0.918134	1.11934	1.10354	1.24664	0.842652	0.928866	1.1659	0.820328	0.718173	0.773099	1.44908	0.850874	1.21765	1.16525	1.08812	1.16738	1.6864	1.12763	0.865144	0.925256	0.832781	0.693076	0.584682	0.865765
NDUFS2	1.15479	1.07088	1.1155	1.01953	0.903915	1.03642	1.14925	0.723855	1.34614	0.941372	1.36879	1.12361	0.873253	0.644933	0.773552	1.01062	1.02553	0.794484	0.545569	1.23588	1.51078	0.748214	1.09909	1.13383	1.05334	1.19641	0.827472	0.871386	0.867163	0.834449
ZPR1			0.806024	0.551471	0.943733	0.876783	0.770961	1.02869	0.6968	0.939786	0.853423	1.00665		0.759894	0.937564	1.58179	1.04942	1.0843	1.13311		0.860681	1.50205	0.494863	0.95031	1.01408	1.1942	1.61667	1.26605	1.19552	0.885175
USP12	0.831733	0.857243	0.952361	1.21951	1.1718	1.19542	1.68447	1.23198	1.08096	0.93899	0.74994	1.06654	1.05829	0.558614	0.914855	0.903522	1.00608	1.00571	1.02097	0.831117		1.18693	1.34141			0.534906	0.849989	0.887211	0.919454
NIPSNAP2	0.742508	1.24743	1.02706	1.04619	0.732065	1.09993	0.922349	0.94171	1.07995	0.90931	1.05545	0.817244	0.560872	0.820913	0.694076	1.34858	1.06764	0.962652	0.920938	1.25025	1.55665	0.894238	1.12799	0.962539	1.20583	0.73421	1.19386	1.02294	0.92901	1.12562
SEMA7A					1.74706										0.252939
CILP	0.045309		0.154679	0.053563		0.457178	0.111726	0.105131	0.139837	0.136373		0.0444	0.179697	11.4649										0.051498				0.055669
PDCD6	0.964926	1.12693	1.17224	1.42142	1.26074	1.50113	1.57264	1.3281	1.02228	1.03638	1.16356	0.970288	0.859071	0.837562	1.18531		0.844913	0.844551	0.805209	0.87347	0.868951	0.902871	0.517003	0.823344	1.15573	0.80545	0.443935	0.785087	0.901967	1.00493
TBCA	0.7844	0.828582	0.860682	1.52417	1.52484	0.878615	1.34912	1.12	0.914942	0.916739	0.907482	1.17712	0.958919	0.57352	1.67931	0.891312	0.801323	1.84802	1.4129	0.568661	0.305454	1.19103	1.14612	1.0051	0.688252	0.513237	0.9704	0.787805	0.886846	0.985082
ATP6V1G1	0.754629	0.672964	1.25209	1.29334	1.38239	0.782408	1.34943	0.819489	0.579846	0.371395	1.14177	1.67572	0.524792	0.46193	1.58094	2.17017	0.345066	1.60432	0.915224	0.774905	0.791032	1.11242	0.985927	0.274106	1.26038	1.71019	0.577311	1.239	0.547931	1.04888
VPS4B	1.47498	0.808883	1.06104	1.113	0.864802	1.24759	1.00694	1.22331	1.00605	0.992034	0.978377	1.2326	1.24355	1.07058	0.95066	0.583996	1.10027	1.00638	0.855509	0.931388	0.589531	1.22937	0.942135	1.07603	0.947226	0.514017	0.921852	1.08258	0.931953	1.01337
MPDU1	0.705402	1.24515	0.937369	1.26686	0.982822	1.3342		0.954135	1.05836	0.871612	0.972251	1.34425	0.979097	0.686401	0.682676	0.985384	1.45388	0.633218	0.875477		1.08388	1.02502	1.34672	0.922281	1.02744	1.05775	0.936857	0.934901	0.817031	0.879576
MACROH2A1	1.03443	1.01625	1.06091	1.13975	0.616945	1.28871	0.739696	0.786708	0.745522	0.805246	1.27141	0.801301	0.646298	1.07834	0.714552	1.69652	0.464409	0.692266	0.660139	1.48829	1.97263	0.90564	0.654132	1.23824	1.16805	1.18918	1.09687	1.17237	0.939244	0.915968
SH3BGRL	0.863115	1.08763	1.22557	1.16508	1.03529	1.12369	1.05409	1.10598	1.14103	1.21589	1.35656	0.939744	1.11395	0.92538	1.2872	1.00802	0.94101	0.782878	0.96341	0.5499	0.417877	1.01916	0.909434	1.0868	0.806038	0.818883	1.0334	0.977775	0.89912	1.1461
FLNB	0.739597	1.09479	1.08988	0.891669	0.365653	0.672858	0.783604	0.59173	0.682845	0.526384	0.961312	0.839161	0.439172	0.885401	0.558578	1.77656	1.43149	0.986896	0.707732	1.16089	1.19166	0.976949	0.616434	1.21598	1.16951	2.14816	1.32256	1.27225	1.62071	1.27958
NCOR1	0.751196		0.419064	1.07062		1.24175	0.736954		0.683865	0.823523	1.2644	1.15579		0.674433	0.709686	2.25345		0.635211	0.73406		1.65372			0.727382	0.927322	1.65074		1.5001	0.860271	0.526463
VAMP4																													1
NDUFS6	0.830071	0.919256	0.750875	0.755097	0.681906	0.819964	0.763064	0.906176	0.87948	1.00838	0.869788	0.978118	0.913905	0.363992	0.644032	1.69154	1.54682	1.32968	1.02491	1.20596	1.79327	0.965454	1.41209	0.921218	0.853676	0.901122	1.30346	0.86527	1.08722	1.01421
PEX14	0.863799	0.878031	0.879642	1.03123	0.972322	0.742629	0.913413	0.773311	0.975781	1.01095	0.894692	0.712342	1.09368	0.898785	0.774314	0.580716	1.27093	1.25715	1.01417	0.999122	1.3056	1.15446	1.34985	1.41439	0.85366	1.1839	1.17289	1.01383	1.07815	0.936253
CS	1.07025	0.908061	0.966066	0.807781	0.935428	0.93612	1.14794	0.96745	0.914478	0.992174	0.861947	0.787586	1.03445	0.852385	0.809479	1.01451	1.06962	0.797967	0.901015	1.34825	1.5222	0.894724	1.4211	1.20733	1.06779	0.960529	0.97827	0.793563	1.06452	0.967009
SEC22B	0.716939	1.08379	0.991365	1.32851	0.929108	0.838755	1.02564	0.691197	1.00368	1.00966	1.14252	1.14377	0.998401	0.830267	1.05717	0.908348	0.874117	0.820279	0.960894	1.08204	0.987052	0.904519	1.00876	1.29744	0.959695	1.52405	0.799127	0.915752	1.09817	1.06899
PRPF40A		1.03167	1.03185	1.12554	0.825811	1.48968	0.850831	0.839879	0.922059	0.822865	1.00451	0.946714	0.538855	1.12203	0.594126	1.96078		0.813829		0.767537	2.23678	1.04739	0.674996	0.932392	1.00864	0.895784	0.725263	0.633891		1.1563
TACC1	0.879905	0.854478	0.692762	1.22184	1.01823	0.939468	0.84062	1.07493	0.878125	0.844752	0.824538	0.856258	1.15382	0.926882	1.05809	0.829623	1.75326	1.36919	1.30524	1.35762	0.660914	1.05084	1.39798	1.33403	0.519743	0.77718	1.12267	0.772666	0.882448	0.801908
LRCH4	1.06373	1.08136	0.502751	0.959639	0.40103	0.872111	0.773878		0.773837	0.930864	0.928519	0.507911	0.625803	1.13498	0.696833	2.16738	1.47891	0.830346	0.627333	0.824289	0.833528	1.138	0.85959	1.66718	0.906657	1.92244	1.42768	1.26084	0.967123	0.835465
MTX2	0.597143	1.03243	0.926832	0.977569	0.969338	0.988818	0.9872	0.982034	1.04556	1.01589	0.934362	0.866604	1.08247	0.698835	0.738774	1.40548	0.989596	0.840886	1.08482	1.27227	1.89987	0.741575	1.48394	0.842831	0.976262	1.10125	1.15828	0.538596	1.04567	0.774824
VPS26A	0.74309	1.25051	1.05502	1.05407	0.701704	0.977584	0.769898	0.758766	0.886066	0.948921	1.1315	0.819538	0.802613	0.937069	0.651609	0.845437	0.963423	1.19398	0.841386	1.3905	1.27936	0.993071	0.559106	1.28739	1.30273	1.23014	1.24513	1.23025	1.08963	1.06051
NDUFB1	1.33433	1.1032	0.825807	0.740342	0.752324	1.39422	0.658766	1.11804	1.16959	0.930779	1.10124	0.800253	1.02603		0.754652		1.24489	0.916682	0.789364	1.57529	1.36968	0.635838	0.791905	0.791209	1.2946	1.08778		0.875951	0.960394	0.956845
PMPCB	1.11245	0.86104	0.885362	1.03851	0.755864	1.00913	0.872569	1.1152	1.013	0.757873	0.973504	0.769997	0.925677	0.753187	0.349251	1.76544	1.5516	0.92471	1.06254	0.949628	1.53174	0.940256	1.10836	1.11208	0.854345	1.06432	1.08946	0.911917	1.07645	0.864536
MED24																										1
PSIP1	0.834673	1.54011	1.12687	0.896103	0.64043	1.15369	0.989388	0.869345	0.672111	0.71758	2.04457	0.864784	0.340126	0.793898	1.36716	2.3214	0.286804	0.6613	0.692699	1.31525	1.86852	0.654896	0.609011	0.854188	0.672379	1.56131	1.48237	1.09045	0.470719	0.607857
ERLIN1	0.633086	1.37432	0.942964	0.99125	0.783548	0.888753	0.807252	0.71237	0.663506	0.842588	0.675307	0.775354	0.549318	0.558755	0.354345	0.838126	0.815226	0.839003	0.638873	2.01462	2.50296	0.927235	1.04202	1.22141	1.32223	1.46569	1.44053	1.16515	1.24665	0.967546
NDUFS3	0.683937	1.43992	1.23808	0.87032	1.05391	1.32468	1.46489	0.929882	1.18251	0.989953	1.31956	1.15427	0.720088	0.681214	0.96676	1.1294	0.929229	0.721939	0.560746	0.947268	1.31659	0.670398	0.728001	0.667022	1.37629	1.46616	0.632141	1.02817	0.957867	0.848796
SRSF10		1.22571	1.10082	0.915843	0.644226	0.773436	0.798188		0.78155	0.538606	0.99418	0.761174		0.572795	0.756296										1.54199	2.95412	0.497831	1.47888	0.664352
CLN5							1.07925				0.857284																	1.06347
ECI2	1.06141	0.844772	1.15054	1.07825	1.26961	1.20125	1.68199	0.823393	1.11616	0.972693	1.13804	1.37637	0.701761		1.20149	0.381998	1.30962	1.00545	0.925517	0.503053	1.07671	1.03334	0.638511	0.900313	1.12402	0.834551	0.618114	0.939765	0.913017	1.1783
TAF5L															1
EED											0.768248					1.34375					0.996112							0.891891
BANF1	0.864821	0.942704	0.921724	0.767393	0.656592	1.20169	0.930767	0.859772	0.870901	0.849607	1.23023	0.977798	0.814177	1.4195	0.800355	1.70788	0.836257	0.701581	0.794342	1.2454	1.45383	0.92803	0.714237	1.14923	0.980535	1.09293	1.30087	1.09172	0.942457	0.952689
SF3B1	0.815728	1.15394	1.03675	0.926651	0.628575	0.975336	0.708921	0.756522	0.881358	0.668126	1.33958	1.01826	0.669872	1.15307	0.713217	2.0727	0.287194	0.643572	0.682259	1.06159	1.76623	0.843514	0.536564	1.11547	1.12139	1.93616	1.11569	1.38584	1.03739	0.948534
CSDE1	0.815111	0.806443	0.971209	1.11817	1.28546	0.756436	0.730579	1.11145	0.813384	0.904633	0.830284	1.11497	1.02679	0.521372	1.02759	0.945545	1.28514	1.3247	1.51375	1.10122	1.15847	1.14205	0.951068	0.756425	0.671989	0.748226	1.46854	0.978492	0.776065	1.34443
STX11	1.08065	0.822011	1.10344	0.905149	1.73245	1.02666	1.45619	1.17217	1.11617	1.24329	0.82986	1.09415	1.11684	0.804081	1.38592	0.792891	0.621282	1.21955	1.2924	0.643749	0.646851	0.833977	1.21783	0.519171	0.978992	0.796375	0.669203	0.791378	0.963389	1.12392
SKAP2	0.955725	0.855147	1.06216	1.17867	1.04434	0.976641	1.24329	1.09394	1.15085	1.34208	0.972649	1.08384	1.266	0.933913	1.22317	0.567618	1.14345	1.1719	1.1101	0.78427	0.522722	1.13511	1.17784	0.884952	0.808938	0.639349	0.88317	0.817786	0.92	1.05038
PRKRA	0.781576	1.20074	0.794483	1.09984	0.281373	0.973766	0.982098		1.01618	0.657136	1.33366	0.934194	0.962131	1.08727	1.06573	1.91075	0.663923	0.990794	0.963252	0.880504	1.19104	0.733278		0.837751	0.775031	1.18098	1.38699	1.22095	0.860627	1.23395
MYCBP2	0.776241	0.929154	0.959157	0.893738	1.00392	0.824332	0.95892	1.04827	1.22297	1.08302	1.00236	1.11449	1.09474	0.919469	0.911873	0.891887	1.05201	0.927207	0.952273	1.12854	1.1717	1.05145	0.707404	0.942304	0.973351	1.28976	1.12959	1.01508	0.910069	1.11473
PGLYRP1		0.657118	0.908239			0.840726	0.087817	0.106792	1.76262	2.41994			0.638639	1.73888			0.434692		0.150233	2.67122	1.19375			0.389339
LYPLA1	1.19291	0.854669	0.94814	1.08835	0.921498	0.997093	1.07307	1.14929	1.04311	1.20094	0.893442	0.734494	1.25391	0.965479	1.00997	0.731986	1.24443	1.06456	1.00817	0.976196	0.700886	1.12297	1.39172	1.22696	0.67656	0.655062	1.12282	0.815254	0.974309	0.961728
SNRNP200	0.781068	1.12163	1.03808	0.811119	0.628643	1.10298	0.749866	0.776642	0.83192	0.746236	1.32372	0.991272	0.672591	1.01176	0.668386	1.88599	0.376106	0.713707	0.75199	1.25954	2.01437	0.827339	0.541056	1.05655	1.47731	1.83966	0.938914	1.22164	0.995542	0.844379
TIPRL	1.31057	0.98075	1.18759	1.00488	0.950756	1.09818	1.09439	1.31418	1.0473	0.981322	1.06951	1.07924	0.646798	0.894311	1.19305	1.24447	0.997598	0.956605	0.890805	0.866589		0.599814	0.894508	1.10927	1.05286	0.728212	0.958107	1.02008		0.828243
TOM1L1		1.01126	0.837261	1.04558	0.96747		1.2908	1.14963	0.772767			0.935327	0.968364		1.06682		2.10888	1.35706	1.28765	1.12857	0.358188	1.15809	1.22637	1.04823	0.690667	0.363341	0.983884	0.696297	0.547499
RPS6KA4		0.661734							0.73651		1.14551										1.18763				1.2436	1.14846		1.04696		0.829597
PPM1B	1.24492	1.03135	1.16316	0.998495	1.33016	0.968611	1.04417	1.07016	0.962453	1.11754	1.05318	0.944856	1.23873	1.13085	1.12926	1.08312	0.977812	0.95898	0.998639		0.494166	1.02519	0.848902	1.27684	0.828491	0.93244	0.748139	0.768866	0.738092	0.892408
NUP155	0.93417	1.10123	0.833334	0.982769	0.889098	0.615268	0.720654	0.342852	0.593333	0.483301	1.27928	1.08622	0.721791	0.519128	0.537943	2.71555			0.734578	0.780317	1.89697	0.797475		0.644677	1.53025	2.49068	1.23972	1.41294	0.530095	0.586379
RP2	1.32052	0.963159	1.06578	0.986636	0.991681	1.21569	1.04835	1.18837	0.987303	1.28395	0.861664	0.973125	0.962033	1.0305	0.772262	0.990805	1.33457	0.942143	0.956029	1.13283	0.799241	1.00252	1.0501	1.20847	0.826762	0.682276	0.877635	0.641453	0.882138	1.022
CRTAP		1.0103		1.23261			0.915361				0.825407								0.855248	1.12107		0.796383	1.71312		0.583839		0.946664
SLC25A12	0.905997	1.1596	0.903357	0.966238	1.10009	1.26987	1.06011	0.968186	1.06746	0.874968	1.17626	1.16691	0.857917	0.801787	0.73051	1.68121	0.755784	0.639629	0.69498	1.08932	1.3308	0.800705	1.04141	0.859951	1.00116	1.30895	0.822603	1.13363	0.929367	0.901237
ATP6AP2	0.944406	0.818547	0.822091	0.89687	0.749185	0.937105	0.757072	1.11482	0.882743	0.884053	0.827607			0.95379	0.875655	1.08685				1.33346	1.2068	0.45465		1.58455		0.992602	1.45876	1.14582	1.27256
GRAP2	1.10895	0.893048	0.943694	1.76814	1.03962	1.01271	1.07197	1.1218	0.998505	1.10132	0.882843	0.943775	1.1398	0.985823	1.29651	0.579467	1.08198	1.0917	1.28656	0.81594	0.500496	1.19781	1.3266	0.98602	0.584258	0.556465	0.975815	0.907049	0.892077	0.909259
RNASEH2A			0.89786	0.696502	0.648374						0.943476		0.793534			1.59119					1.08852					1.19978		1.14077
EIF3G	1.08233	1.01493	0.931687	1.44144	1.0061	1.07795	0.795941	0.930879	0.815353	1.07141	0.776934	1.08071	0.868061	1.04539	1.53304	1.63212	0.751322	1.12115	1.11178	1.02895	0.75577	1.09675	0.654412	0.389943	1.07673	1.14279	0.921105	1.26269	0.71843	0.863882
EIF3J	0.702684	1.37082	0.983917	1.07737	1.14828	0.883293	1.02326	1.02094	0.945169	0.904255	0.956718	0.974889	1.06112		1.15526	1.34468	0.697914	0.942597	0.95955	0.931247	0.793842	0.791114	0.588147	1.17598	0.909691	1.55242	1.0112	1.16848	0.975597	0.949564
CBR3	1.48583	2.27895			0.865968							0.949404			0.663955	1.33437			0.957502	0.732568		0.996805				0.494223			0.557822	0.682603
PSMD10		0.879147	0.806123	1.1948	0.498488	1.21467	0.778457		0.990253		0.720176				1.34567											1.24228		1.32994
AP1G2	0.965555	1.08994	1.1734	1.19745	1.29419	1.00404	0.880449	1.00272	0.904156	0.819213	1.49927	1.08943	0.720366	0.538828	1.16439	1.64482	0.787082	0.790918	0.76236	1.24411	0.665381	1.06726			1.411	1.26569	0.613014	0.833339	0.637959	0.933689
ZMPSTE24	0.958276	1.12985	0.943957	0.789318	1.27377	0.90497	1.01641	1.00401	1.0493	0.828878	0.846469	0.862751	1.06669	0.604527	0.959626	0.997345	0.984336	0.850846	1.14012	0.770622	1.34463	0.991127	1.39315	1.04198	0.961262	1.57262	0.967931	0.631037	1.1166	0.99759
IDH1	0.84131	0.933437	0.955402	1.04476	0.834515	0.854426	0.880421	0.866199	0.795721	0.957931	0.906179	0.969624	0.921112	0.891957	0.905941	1.06009	1.09652	1.24427	1.02857	0.968044	0.531144	1.17418	1.13966	1.19141	0.989772	1.13096	1.45902	1.09201	1.19836	1.13705
STAM2	0.963365	0.943913	0.908917	0.590987	0.869232	0.919754	1.15851	0.963898	1.00724		0.938051	1.19457	0.995519	1.44638	1.42187	0.662827	1.36982	0.67853	0.877563	1.09944	0.92908	0.99774	1.18436	1.2388	0.940805	1.04357	0.924195	0.777159	0.974468	0.979442
DGAT1	0.583514	1.54467	0.6569	0.970694		0.773294	0.376782		0.938611		1.25283	1.0355			0.435022	0.997661	0.496874			1.09935	1.38367				1.28571	2.27522	1.38937	0.997128	0.777717	0.729486
CCNK																										1
ARL6IP5	1.00475	0.85673	0.936937	1.27897	1.13723	1.07409	0.978923	0.849138	1.0947	0.870454	0.859912	1.45253	0.988489	0.900328	0.970025	0.687725	1.14721	0.634912	0.725794	0.823039	1.07735	1.01374	1.54842	0.897552	1.30827	1.33438	0.939757	0.885265	0.806089	0.917289
DYSF	0.356756	1.16395	0.959137	0.361055	0.297126	0.800695	0.452324	0.57571	0.680139	1.05174	0.901723	0.589525	0.434272	1.32136		0.954306	0.617915	0.757428		1.79827	2.9155	0.577345	0.537818	1.19908	1.76418	2.97264	1.48877	0.846861	0.842859	0.781511
BCAS2		1.04997	1.07389	1.28263	0.599379	1.36755	0.463316		0.76674		1.4664	0.659677	0.878612		0.614464	1.61003	0.415104	0.912888	0.73874	0.766506	1.49669	1.13787		0.726145	0.97625	1.69616	0.878782	1.64771	0.878591	0.89591
DCTN3					0.900494	0.800461		0.895941		1.12715	0.879642			0.938567	0.552517		1.08565	0.976772	1.07318	1.34074	1.0939	1.25635	1.13025	1.35988	0.73276			0.929923	1.09145	0.834377
DNAJC8	0.901246	1.04393	1.12687	0.769422	0.731332	1.08952	0.618453	0.871097	0.873951	0.981396	1.30671	0.874199	0.911792	1.03729	0.948765	1.95039	0.571604	0.820167	0.999944	1.06663	1.24014	0.85472	0.570928	1.28413	0.993989	1.27327	1.05323	1.34697	0.933008	0.954907
ATP5PD	0.878074	1.06298	0.991802	0.611243	0.735771	0.870159	0.991423	0.899303	1.0718	0.845646	0.899948	0.803691	0.996737	0.898325	0.734224	1.53292	1.13377	1.06962	0.972537	1.19717	1.72728	0.750613	1.31427	1.08404	0.998066	1.15589	1.12485	0.799895	0.929045	0.9189
TSPAN9	0.823437	0.956587	0.961896	0.794086	1.11695	0.984645	1.49981	1.09219	1.23797	1.68256	0.817281	1.01618	0.964617	0.727087	0.817415	0.780927	1.36474	0.808271	1.21241	1.0793	1.04419	1.03639	1.79019	0.742744	0.718924	0.654556	0.946149	0.587959	0.81911	0.921437
FLOT1	0.853493	1.05754	0.957906	1.10034	1.06998	0.934549	1.20102	1.07321	1.09022	1.16927	0.908624	1.03363	0.956669	0.833007	0.76848	1.02088	1.19798	1.02411	0.866823	1.05153	1.15262	0.857683	0.901036	1.06806	0.927113	1.02026	0.963999	0.837688	0.942615	1.15966
ATP5MG	0.980681	1.03966	0.387044	1.42382	0.154079	0.585045	0.906198		0.978597	0.899872	0.804217	0.749442	2.12986	0.970223	1.50207	0.93885	1.44071	0.573015	0.503833	0.901042	0.367042	0.788384	1.97954	2.44443	0.314085	1.5733		0.96653	0.82963	0.868828
SASH3	0.981525	1.40982	1.26887	0.758743	0.730845	1.24388	0.652759	0.943012	1.07027	0.833995	1.67088	1.16246	0.884251	0.91053	1.20321	0.41035	0.352262	0.973598	0.805924	0.747792	0.781334	0.979026		0.969463	1.47909	1.21975	1.08268	1.50399	0.874429	1.09526
GLRX3	1.12798	0.684077	0.87666	1.01393	0.88322	1.03672	0.31784	1.24484	1.02068	1.2581	1.12142	1.04417	0.863512	0.941902	1.00948	0.690331	1.52883	1.14911	0.88247	1.25304	0.514315	1.30361	1.09746	1.18358	0.817201	0.779229	0.777978	1.06546	1.28651	1.22636
RSL1D1											0.843378					1.19725									0.959367
CLPX		0.733791	0.859159			0.519677	0.768799				1.07449	0.700309		0.743787	0.536047	2.38384		0.81267		1.23596	2.91674			0.78207		1.05372	0.936598	0.727898	0.567826	0.646617
PDE5A	1.32811	0.826416	1.13476	1.01649	1.13138	0.938285	1.2166	1.37054	1.39125	0.956929	0.838812	0.872675	1.44391	0.941308	1.15829	0.796433	1.062	1.21675	1.07117	0.831153	0.487807	1.00092	0.986156	0.930877	0.781366	0.416448	0.807016	0.78439	1.16943	1.09233
SRP72	0.834917	1.04527	1.0108	0.907674	0.750845	0.955252	0.797361	0.83196	0.745247	0.814574	1.23172	0.997086	0.780035	0.91436	0.666722	1.8715	0.813451	0.900044	0.995115	1.51273	1.38809	1.00557	0.516169	0.942136	1.02872	1.43138	1.20463	1.24672	0.865067	0.994858
B3GAT3	1.10203			2.4084	0.591028		0.425376	1.01537	0.578464		0.438396	0.70005	0.744519			0.958771	1.0668	0.644203	0.673645	1.46063	1.67502	0.991458	1.67254	1.09361	1.12106	1.1887	1.35089	0.658214	0.612298	0.828518
ECM2														1
MTA2	0.885291	1.13226	1.07101	0.739679	0.651458	1.09556	0.693659	0.749572	0.929833	0.84662	1.24257	0.841694	0.796126	1.19503	0.686845	1.97067	0.334727	0.653387	0.754129	1.14363	2.05183	0.733028	0.495172	1.21658	1.23982	1.76529	1.01362	1.3209	0.918584	0.83143
STK10	0.884435	1.06925	0.982458	0.842065	1.01528	1.18504	0.924955	0.825239	1.0153	1.06295	1.11461	1.13767	0.854247	1.05929	1.21416	1.21003	0.799302	0.975826	0.970907	0.860544	0.859934	0.931587	0.906043	0.88107	0.99952	1.06088	1.14208	1.37495	0.873355	0.96703
KBTBD11		0.943421	0.908367	0.793833		0.741502	0.569742		0.673609	0.834785	1.15249	0.741962		0.933005		1.10292		0.640144	0.624499	1.60996	0.615213	1.27514		1.38349	1.08812	1.30944	1.69751	1.56805	0.792787
TOMM70	0.975257	0.988213	0.901567	0.823389	0.939065	0.841533	0.945749	1.02476	1.09921	0.941802	0.90561	0.93273	1.05445	1.03087	0.762972	0.766028	1.04885	0.966886	0.98452	0.911753	1.72922	0.839527	1.59893	1.00995	0.950906	1.17449	0.93725	0.903127	1.06343	0.947946
TOX4																										1
SEC24D	0.682608	1.02508	0.738339	0.89916	0.764029	0.808216	0.816266	0.713094	0.970407		0.837777	0.762282		1.73923	0.825069		1.55652	0.852061	0.594439	1.07056	0.829864	1.18097	0.91269	1.20563	1.289	1.35251	1.13191	1.65548	0.953829	0.832981
SUPT7L																												1
UFL1	0.872331	1.08169	0.961847	1.18933	0.905855	1.06421	0.748932	0.936385	0.941892	1.0198	1.09885	0.848026	1.02734	0.979247	0.887896	1.65487	0.967075	0.745979	0.815501	1.05847	0.884703	0.895598	1.16834	1.21862	0.865946	1.14335	1.06353	1.01984	1.05855	0.876003
TMEM63A	1.04221	0.750288	0.92315	0.632712	0.960207	0.927968	1.17937	1.04838	1.1045	1.1582	0.893525	0.925696	1.10105	0.840426	0.820096	0.754491	1.497	1.01056	1.15389	1.23558	1.07421	1.10221	1.77492	0.750288	0.857631	0.788318	1.12005	0.633907	0.956345	0.982809
FARP2
UBXN7		0.83102	0.807167	0.875595	0.689826	0.962064	0.673984	0.707174	0.886317			1.19244		0.728257	1.01598	1.8039		1.29848		1.01113	1.20548					1.31119
SUN1																1.24042					1.21559			0.795294						0.748699
PLPBP	1.34738	1.19893	0.960601	1.17999	0.909748	1.07509	1.06202	0.959001	1.02162	1.07721	1.24824	0.806847	0.724036	0.509737	1.23731	0.610127	0.779142	0.885476	1.19346	0.727053	0.707783	0.861973	0.95729	1.24733	0.780175	1.2371	1.00729	1.28844	1.27163	1.12794
ERLIN2	0.82389	0.996432	0.865122	0.814666	0.726538	0.886326	0.784826	0.938516	0.90818	0.956191	0.86862	0.81027	0.857012	0.76585	0.519327	0.520565	1.08255	0.95325	0.948638	1.60723	1.79776	0.968573	1.30774	1.16835	1.19909	1.32551	1.43261	0.933872	1.2472	0.985288
PRPF6	0.6632	1.20395	1.07518	1.10364	0.679066	1.04052	0.80881	0.608145	0.855391	0.498362	1.54274	0.955389	0.546485	0.869858	0.927965	2.26816	0.253612	0.657445	0.609759	0.842036	1.97047	0.743994	0.543846	1.04402	1.02359	2.35552	1.09919	1.33042	0.956422	0.922798
FRYL	1.13923	0.786996	1.10361	1.32978	1.58238	1.07265	1.08167	0.981631	1.36064	1.2651	1.1741	0.901436	0.9052	0.623982	1.03729	0.814412	1.54588	0.760065	0.904815	0.885982	0.90617	1.18696	0.808481	1.00843	0.811475	0.664971	1.10567	0.6717	0.798744	0.780552
ENDOD1	0.941099	0.810759	0.989122	1.21892	1.36381	0.941692	1.054	0.922245	1.00864	1.022	0.743363	1.0387	1.2783	0.856482	0.801481	0.394068	1.25396	0.686173	0.937313	0.759025	1.06899	1.02802	1.3244	1.01235	1.18285	1.21298	1.07582	0.783593	1.2835	1.00634
GLCE	0.844838			0.813558						1.3416
GLS	0.827155	1.35682	0.916578	1.47417	1.25026	1.04733	1.27453	1.04696	1.44791	0.806987	1.28705	1.12763	0.934233	0.91776	1.1345	0.997284	0.992039	0.828041	0.537868	0.859659	0.943024	0.717047	0.45997	1.26958	1.0378	1.22075	0.699207	0.886179	0.886881	0.814781
ABLIM3	0.648944	0.44798	0.334746	1.52902	0.916953	0.357109	1.07509	0.699233	0.988749	0.848629	0.403858	0.595742	0.603817	0.64281	2.00507	0.47192	2.46171	1.48733	1.9539	0.391477	0.510319	1.52194	2.65725	1.12435	0.362523	0.54712	1.688	0.880655	0.961337	0.882437
AP2A2	0.798	1.16751	1.08593	1.19787	0.966598	1.11042	0.946311	1.0276	1.11288	1.13396	1.26858	0.954354	0.857701	0.99855	1.05253	1.17048	0.809665	0.930951	0.753441	1.26192	0.764019	0.859875	0.827923	0.473431	1.26272	1.01898	1.28119	1.00232	0.877698	1.02659
SEC31A	0.884128	0.967345	0.937065	1.06321	0.973406	0.973618	0.868353	0.825871	0.936403	0.949505	0.881984	0.899294	0.969674	1.46755	1.00472	0.863615	1.32787	1.13889	1.11713	1.06411	0.697392	1.14656	1.26559	1.053	0.863959	0.767428	1.05326	1.15493	0.933201	0.950934
HEXIM1				1.35069							0.962798	0.860979			1.06193			0.822125	0.570796		0.613592					2.09339		0.951883		0.711819
UBR5		0.935055														1.48842										0.909019		0.667506
SCAF4							0.429993																			1.57001
NDUFB6																										1
MFN2	0.877403	0.91021	0.732977	0.581867	0.837177	1.13068	1.13159	0.653553	1.12461	0.932	0.820112	0.979767	1.25155	0.889743	0.695077	0.909403	1.56252	0.749454	0.649073	1.21236	1.53874	0.473896	1.33421	1.15519	1.2421	0.922207	1.49849	0.697892	1.1639	1.34224
UBE4B	0.893425	1.53919	0.802007	1.19188	0.916603	1.27881	1.13058	0.789047	0.608819	0.868931	1.37039	1.02991	1.79486	0.659126	1.16284	2.07474	1.24563	0.963333	0.436253		0.699592	0.802007	0.431898	0.89563	0.507156	0.86323	1.48563	1.08312	0.7371	0.738283
ZFPL1		1.0695								1.05396	0.852699	1.1702	0.941066		0.802047		1.19493	0.886068		1.02674			0.921734		0.997813		1.04247	1.00895	1.03183
ELP1																									0.913709	1.08629
NDUFB4		0.895123	0.939826	0.772287	0.807444	1.09302	1.04713	1.01019	1.03797	0.910114	0.992724	0.769051	0.943169	1.1738	0.742036	1.10957	1.32085	0.829229	0.794341	1.35525	1.80923	0.883206	0.995312	1.16242	0.89453	0.973959	0.94786	0.861799	1.06024	0.868324
NDUFB8		1.21968	0.779916	0.90757	0.85215	0.843051	1.13621		1.08091	0.785143	0.968588	1.16439	0.724613	1.06726	0.932662		0.920774	0.566192		1.05088	1.65999	0.536029	0.389544	0.687077	1.74727	1.90105	1.07594	1.25421	0.878665	0.870249
NDUFA7	0.875089	0.753425	0.632686	0.932205	0.917166	0.899376	0.987794	1.12806	0.763505	0.883643	0.813535	0.966652	1.02026	0.913351	1.24265	1.32634	1.34437	1.50389	1.30461	0.567884	1.52308	0.94203	1.59255	0.768291	0.806379	0.681213	1.11094	0.929269	0.954931	0.914831
VAMP5	0.559626	0.845514	0.633508	1.30147	1.06987	0.69067	1.73505	0.8318	0.734965	0.974446	1.08281	0.949902	0.707315		0.722643	1.47629		1.41682	0.506588	0.768651	1.4582	0.720134	1.03687	1.23219	1.69758	1.3368	0.540622	1.18499	1.10584	0.678845
RTN3	0.955801	0.92524	0.854965	1.04942	1.2081	1.07771	1.06327	1.20374	1.11516	1.11121	0.737304	0.947321	1.06738	0.922385	0.599282	0.546295	1.39407	0.859667	1.01373	1.21667	1.35402	1.06696	1.52984	1.12641	0.757009	0.771358	1.04228	0.590348	0.990393	0.902655
LETM1	0.658366	1.06619	0.999894	0.915438	0.931485	0.746423	1.01069	0.748892	1.01877	0.861688	0.847698	0.944961	0.847955	0.857265	0.649725	1.41935	0.776152	0.93776	1.01491	1.14453	1.72379	0.822289	1.01234	1.02499	1.43184	1.59474	1.07941	0.921558	1.16608	0.824809
LEPROTL1																														1
ZRANB2	0.800966	0.847906	0.614903	0.563573	0.408472	1.13879	0.688942	0.823675		0.624004	1.09607	0.794469		1.17605	0.990043	2.96302		0.898884	1.06748	1.04834	1.34838			0.697984	0.774335	1.42362		1.55868	0.729063	0.922354
SNX4		1.06367	1.26283	0.988675	0.798447	0.94397	1.06549	1.04003	1.39001	1.20006		1.03069	1.35156		0.959156		1.13539	1.00179	0.775966	0.533687					0.965831	0.737315	0.982181	0.845817	1.0103	0.917142
LUC7L3				0.738877		0.796927	0.72005		0.773415		0.750096	0.718825									0.869484				0.934412	2.07283		2.05013		0.574957
APOL3		0.848453				0.521963						0.693786													1.54097	1.35616		1.03867
SBF1	1.20296	1.18812	0.778248	1.01158	0.881969	1.05839	0.826312	0.646471	1.19032	0.956115	1.88581	0.887891	0.844725	0.749053	1.14275	1.71177	0.718149	0.561353		0.897762	0.807481	0.737056	0.973579	0.622439	1.07153	1.55931	0.979463	1.2374	0.974034	0.897952
GOSR1	1.04959	0.965108	1.13866	1.41486	1.19692	0.853508	0.912418	0.734347	1.24487	1.54274	1.11873	0.9446	0.966447		0.557946	0.776357	1.25439	0.738989	1.23574	0.933934	0.731282	0.949999	0.622309	1.03029	1.40253	0.669414	0.781942	0.972961	1.16724	1.09187
ATE1	0.862069	0.463275	0.760458	1.48127	1.20078	1.02145	1.30233	1.24949	0.715145	0.956848	1.0694	0.897788	0.79501	0.757246	1.78054	0.906891	0.847647	1.93595	2.27301	0.552796	0.18174	1.23652	1.85097	0.838318	0.631557	0.378705	0.610854	0.595777		0.846154
CCNDBP1			0.919064	1.53413	1.19215				0.92514	0.862276	0.666524	0.727128					0.90566	0.823851				1.21261			0.56427		1.65423		1.01298
VAPB	1.01913	0.756619	0.506258	1.34453	1.94586	0.747868	1.1963	1.19262	0.931218	0.869091	0.703475	1.21951	1.14321	0.686849	1.63878	0.63458	1.03278	1.44353	1.46342	0.719692	0.378187	1.08838	1.5396	0.948194	0.650739	0.398698	0.797512	0.769803	1.01855	1.21502
SNAPIN	1.10593	0.627341	0.906411	0.873946	1.01479	1.28231	1.56189	1.03521	0.698827		0.958193	1.13635	0.613473	0.984963	1.51403	1.48596	0.991572	0.748271	1.3011	0.547735		1.04047	0.654954	0.68306	1.08457	0.915305		1.11494	0.693167	1.42521
NDUFC2	0.536776	1.06819	1.123	0.593656	0.906783	0.997578	1.29221	1.16752	0.868254	0.612813	0.86477	0.86398	0.903346	0.925986	0.775137	1.22206	0.927798	0.674385	0.754448	1.095	2.41768	0.752047	0.937585	0.911135	0.997671	1.72932	1.14425	0.843446	1.20198	0.891189
NDUFA10	0.993322	0.858469	0.936227	0.795637	0.767511	0.860836	0.84571	0.882182	0.902364	0.950712	0.978437	0.90124	0.901561	0.914521	0.715913	1.58453	1.05567	1.03589	0.828859	1.30183	1.82447	0.646219	0.950471	1.05282	1.10033	1.27864	1.15141	0.938354	1.12701	0.918854
CELF2	1.11197	0.790438	0.942031	1.07802	0.919823	1.04475	0.795731	1.12347	0.807353	0.948438	1.08889	0.883806	0.94621	1.03373	0.974347	1.45579	0.858136	1.19213	1.31252	1.20633	0.968537	1.16331	0.862354	1.05721	0.779613	0.886591	1.00842	1.04419	0.865419	0.850454
PGLS	1.08872	1.18916	1.20491	1.36463	0.956825	1.07772	1.22534	1.14348	1.13847	1.11056	1.17035	1.06983	1.0906	0.796172	1.16355	0.705648	1.04292	0.944238	0.875683	0.535641	0.286653	0.96261	0.921474	0.836081	1.02473	0.855582	0.965649	1.08008	1.04358	1.12912
PAPSS2			0.835756	1.57017	0.979519	0.886136	1.15608	1.55114	0.903062	0.957294	1.20341	0.603909	0.83174	0.645488	0.749283		0.677448	1.08434	1.71974	0.937543		1.3407	1.24863	0.687137	0.522689	0.636336		0.598306	1.90793	0.766209
SMC2		0.3615	0.471202	0.465951				0.863997					0.419198	0.294821		1.68163	0.873511		0.712929	1.26366	2.48814			0.876294	0.811621	1.64146	1.09181	1.40849	1.39978	0.874005
ATG7	1.11512	0.984493	0.918245	1.07983	0.767236	0.976558	1.09654	0.999974	0.866575	0.887024	1.02616	0.788136	0.846127	0.809488	0.657382	1.13628	0.695441	0.909537	0.987396	1.2698	0.8987	1.13518	1.01275	1.36772	1.12854	1.09796	1.12847	1.13963	1.07803	1.19569
LYPLA2	1.00268	1.01586	1.03791	0.992057	1.05492	0.968252	0.825662	1.11436	0.938056	1.12442	1.16316	1.06507	1.14615	0.866322	1.44123	0.831813	1.04997	1.23793	1.113	0.517237	0.339148	1.20862	0.900751	0.973125	0.792519	0.771694	1.26861	1.32221	1.03663	0.880621
IPO7	0.894652	1.11029	1.04792	1.33673	1.03782	0.848424	1.10435	0.815941	1.04751	1.18521	1.02349	1.18809	0.966435	0.743538	1.14697	0.905261	1.15896	1.10614	0.954332	0.686264	0.669312	0.942264	1.06334	1.02721	1.01445	1.0948	0.800301	0.942228	1.12932	1.00843
TNFAIP8	1.01117	1.38145		0.829436	0.8725	1.05563	0.771615	0.493423	1.05141	1.24012	1.66875	0.917627		1.28016	0.900777	0.687508	0.563516	0.945582	0.925654		0.783253	0.985618	0.467097		1.44171	1.31376	1.02445	1.29042		1.09738
SLU7																1.25586										0.744141
UTS2																														1
CD2BP2																										1
SVIL	0.267676	0.834776	0.582271	0.944236	0.6269	0.622595	0.542608	0.725428	0.77799	0.568728	0.740649	2.68176	2.23483	1.03807	0.860218	0.454527	0.455962	4.36953	1.11134	2.99229	0.557861	0.704194	0.653874		0.568841	1.1484	0.409882	0.507395	0.435051	0.58211
PIGN	0.429562	1.18753	0.915125	1.0953	1.49576	1.19998	1.84063	0.725371	1.3761	0.990316	0.825121	0.70329	0.996401		0.438785		1.41032	0.842494		0.961187	1.08778	0.918869		0.681897	1.03558	1.33056	0.927294		0.679282	0.905461
AHSA1	0.819467	1.30953	1.00221	1.39298	0.750403	1.07293	0.935188	0.835698	0.806036	0.474226	1.04671	0.828314	0.885666	0.792096	1.27331	0.618597	0.947409	1.28795	1.21908	0.719214	0.796679	1.08133	0.843146	1.21653	1.23684	1.35173	0.975162	1.68266	0.898396	0.900497
FMNL1	1.09574	1.11809	1.13434	0.960474	0.756923	1.10648	0.733063	0.953685	0.88398	0.96411	1.36594	1.14922	0.650838	1.0491	1.00374	1.72409	0.246626	0.681489	0.789741	1.00889	0.994279	1.04467	0.577137	1.07012	1.32573	1.81469	0.925514	1.15379	0.818008	0.899486
H6PD	0.478723	1.09427	1.06218	0.796403	0.435235	0.799537	0.987158	0.707115	0.954684	1.06707	1.37682	1.0681	0.449129	0.750289	0.194426	1.51341	0.617244	0.434907	0.554639	1.87636	1.55027	0.518435	0.645361	2.43107	1.35813	1.59281	1.32555	1.03512	1.12735	1.19819
SEC24A		1.09868		1.00164	1.1134	0.878863			0.936296		1.23664	1.05326	0.964742		0.955053		1.18882	0.949783			0.689534	1.0183	1.03636					1.05922	0.87584	0.943582
SEC24B	1.23814	1.01078	0.856353	1.42197	0.917852	0.996827	0.871063	0.670549	0.989305	0.871549	1.01163	0.998666	0.837008	0.824365	0.976662	0.823636	1.37695	0.99201	1.04752	0.970933	0.929751	1.0397	0.753505	1.39295	0.930192	1.08132	1.06606	1.11739	0.913856	1.07152
VNN1	0.788964	0.320058	1.31207	0.616307	0.627439	0.803357	0.807582	0.940109	1.24987	1.1009	0.901681	1.11289	0.913238	0.66157	0.364966	1.84695		1.23586		2.42209	1.11427			1.58093	1.08981	0.921547	1.13609	0.602	0.934465	0.594981
VNN2		1.00276	1.22668				0.32195		2.25739	1.01659	1.04582	0.485685		1.11378											1.09746	0.926626				0.50525
NADK		1.60325	1.09805		0.36944	0.586408	0.220138	0.506121	0.692221	0.578513	1.5118	0.52016		0.80575		0.855614		0.965345	0.458957	1.38406	0.830801	0.609054		0.78625	2.85516	2.49902	1.21805	1.55701	0.732973	0.755857
SFT2D2																														1
MPC2	1.18887	0.789353	0.949916	1.10118	1.115	1.04345	1.19314	0.751809	1.10792	0.90121	0.798862	0.564503	1.10237	1.16541	0.756538		1.5531	0.851082	0.909272	1.11242	1.30947	0.969631	1.52173	0.914543	0.983713	0.603416	1.09978	0.872839	0.906145	0.86333
ETHE1	0.944161	0.961952	1.01791	0.711208	0.775136	0.93394	0.938892	0.791083	0.854327	0.985065	0.981904	0.954067	0.780054	0.896671	0.585106	1.06701	1.34041	1.07913	0.871486	1.43295	1.78684	0.843667	1.19225	1.26231	1.0694	1.04314	1.01977	0.9717	1.0452	0.863232
ACSL3	0.930423	0.957882	0.923612	1.06798	0.979902	1.07553	1.01613	0.913156	0.98645	0.903335	0.739164	0.775124	1.02626	0.798253	0.884061	0.32023	1.51492	0.954291	0.817526	1.31991	1.26468	0.977209	1.55236	1.08049	0.957776	0.896734	1.21246	0.950489	1.15574	1.04791
PCNT			0.709149								0.731834	0.569233	1.5504		0.80671	1.37831					1.18882					1.13		1.10688		0.828674
STAMBP	1.09371	1.02496	1.13476	0.972646	1.05832	0.880198	1.12324	1.09855	1.08281	1.09948	0.960496	1.00251	1.13065	0.791043	1.11964	0.779829	1.08085	0.988129	1.10894	0.959416	0.58053	1.08909	0.958654	1.07077	0.969498	0.820816	0.917317	0.8031	1.29793	1.0021
CPSF4		0.973498																			1.0265
NFATC1				0.96996			0.725115				1.02375	1.20322			0.918967										0.833914					1.32507
ASMTL	0.736323	0.771939	0.819043	0.738008	1.00465	1.25117	0.716385	1.18183	1.08499	1.642	0.745148	1.18261	1.16588	0.948635	1.00338	1.29057	0.812881	0.719307	1.2161	0.699643	0.669901	1.18011	1.02355	1.42331	0.831596	1.24977	1.30584	0.815717	1.07411	0.695597
CDS2	0.902098	1.12869	1.02456	1.0838	1.36121	0.94594	1.03583	0.845421	1.17778	1.07345	0.851438	0.986251	1.01493	0.640494	0.922796	0.717547	1.10995	0.913811	1.21452	0.737924	1.16759	0.850596	1.19363	0.836677	1.11509	1.38239	0.907473	0.691515	1.12383	1.04277
PPP1R3D	0.487907	1.28869	1.17021	1.15184	0.929814	1.03767	1.36421	0.700571	1.11553	1.06604	1.28425	1.21113	0.919404	0.882957	1.21311		1.27093	1.02717	0.79658	0.965073	0.374113	0.729818		0.640113	1.14028	0.823939	1.44177	1.08346	0.816564	1.06686
RAB3D	0.820988	0.918766	1.28385	0.707111	0.547413	0.786388	0.488731	0.685036	0.626881	0.558341	0.99384	0.569195	0.518878	0.99236	0.36501	1.0124	0.546256	0.946745	0.406451	1.94605	2.09034	0.990134	0.672116	2.03921	2.16724	0.901745	1.61719	1.49077	1.27298	1.03758
SNAP29	1.08391	0.854745	0.703723	1.34064	1.09699	0.762458	0.7219	0.951576	0.668346	1.05312	0.829603	0.894667	0.902948	0.542381	0.984448	1.00207	1.47361	1.37373	1.14091	1.07712	0.929619	1.08519	1.29499	1.09266	0.851857	0.789087	1.3341	1.01486	1.04824	1.10052
OXSR1	0.883164	1.05318	1.043	1.23928	1.00461	0.994742	1.02247	0.899899	1.01383	1.06124	1.00485	1.0082	0.975582	0.967453	1.09133	1.03979	1.13275	1.0125	1.03853	0.936067	0.635588	1.00311	0.980978	1.06728	0.92606	0.790711	1.00103	1.1362	1.0015	1.03508
PTBP3	1.21628	1.16627	1.4037	0.610203	1.17878	1.12482	0.945754		0.899703	0.99824	1.15384	1.02443	0.875353	1.1632	0.720603	1.10167	0.478245	0.855257	0.896647	0.974262	1.0353	1.0065	0.687794		0.753976	1.64851	0.855018	1.30963	0.97141	0.944603
LSM8		1.2568		0.535333	0.876056	1.28836	0.768723		0.846174	0.978731	1.25957	0.954977			1.06144	1.78176		0.556332		0.854886			0.579483	1.25079	1.0705	1.43087	0.647184	1.17413		0.827898
AP2A1	0.894864	0.882858	1.02741	1.12104	0.944472	0.992923	0.968857	0.97771	1.07475	1.08006	0.97771	0.953368	1.06551	0.951287	0.914556	0.911457	1.22273	1.14588	0.981681	1.12104	0.931478	1.05264	0.992965	1.02004	0.91721	0.822687	1.05143	0.926478	1.04948	1.02544
DDX58	0.510034	0.723039	0.612603	0.545663	0.347896	0.609056	0.314403	0.353916		0.324005	0.657757	0.340389	0.41105	0.319266	0.803707	2.40927	0.511152	2.03863	1.22806	1.39483	0.558619	1.24398	1.90452	0.425587	2.05413	0.897793	2.05714	2.39107	2.15015	0.86228
STAU1																												1
TMEM50A	0.778459	0.804425	1.00075	0.64031	1.06569	1.10853	1.12622	0.951259	1.23769	1.18281	0.792003	0.956738	1.16107	0.942547	0.686719	1.06569	1.41472	0.877249	1.28439	0.973624	1.26535	0.870064	1.34565	0.659882	0.97551	0.970031	1.15191	0.731125	0.992036	0.987546
CAVIN2	1.26324	0.903859	0.989503	1.48974	1.29942	0.917211	1.14505	1.53582	1.03456	1.10242	0.813	0.944932	1.27098	0.947115	1.80689	0.45656	0.949892	1.5369	1.48036	0.344063	0.310364	1.03157	1.51323	0.736829	0.478559	0.436829	0.774936	0.653897	0.893622	0.938638
BAG2		0.60629	0.744986	0.897878	1.02284	1.04694	1.05244	0.665052	0.940066	1.16999	1.04021	0.805445	0.89902	0.975558	0.60629	0.845566	2.51587	0.884792	1.43402		1.47121	1.42334	1.79693	1.08191	0.400624	0.615487	0.4538	0.605303	1.10768	0.890471
MAP4K4																						0.542781				1.45722
MLYCD	0.662644	1.08952	0.948584	1.29183	0.74028	0.938558	1.50569	0.947859	1.22381	0.914276	0.942786	1.25381	0.627692	0.675449	0.870666		0.874049	1.51297	0.861284	0.685355	0.891002			0.823634	1.15629	0.98551	0.940974	0.927242	1.48241	1.22583
CRYZL1	1.0198	0.970324	1.01395	1.33499	0.670612	0.930573	0.865705	0.9863	1.11248	1.08007		1.00085	0.628556	0.839747	0.821655	0.950632	1.27439	1.46771	1.26183	0.988145	0.685449	0.758238	1.38701	0.843775	0.915533	0.870574	0.746086	1.06371	1.19365	1.31765
AIFM1	1.0369	0.924002	0.934498	0.804418	0.997135	0.969234	1.07331	0.930893	0.975693	0.910465	0.873345	0.928208	0.881174	0.832582	0.821861	1.70182	1.02053	0.861629	0.873608	0.908625	1.44284	0.793059	1.0461	1.05737	1.14931	1.23165	1.08059	0.919158	1.05709	0.962906
CLIC3		1.10968			0.692862	1.79604		0.828834			0.88877	1.07722	0.921563		1.24698			0.531445	0.507441							0.682152		1.71701
EML2	1.02007	1.00533	1.19878	1.06425	0.98642	0.909776	0.943002	1.04995	1.10753	1.10091	1.01608	1.11243	1.3105	1.0386	1.23539	0.657502	0.801177	0.778343	1.11134	1.15099	0.616114	0.675765	1.30566	1.35028	0.841183	0.733521	0.955066	0.793462	1.36616	0.764428
GNA14							1.20095			1.615		0.123247	1.13024			0.639309		1.51804	1.37826		1.0799		0.872601	0.855765		0.777454			0.809227
TSPAN15	1.04946	1.00011	1.11988	1.02319	1.48653	1.07174	1.56416	1.0242	1.07906	1.39382	0.991477	0.883171	1.06894	1.06496	1.18871		0.745626	1.20724	0.887171	0.734823	0.617078	0.886692	1.01817	0.804416	1.10238	0.722841	0.709678	0.59715		0.957317
BPNT1	0.829075	1.30343	1.03167	1.40806	1.1729	0.761681	1.01587	0.981391	1.08935	0.895565	1.05407	1.11305	0.879981	0.963542	1.59698	0.64295	0.740773	0.914985	0.606292	0.530168	0.51984	0.962805	0.973162	0.920212	1.12704	1.39514	1.06071	1.5158	1.16764	0.825877
DDAH2	0.931547	0.872236	0.868153	1.09479	0.931647	1.19414	1.06342	1.03717	1.23901	1.42078	0.957244	0.942951	1.07696	0.925522	1.11117	0.992651	1.49966	1.13199	0.962921	0.904008	0.499587	1.11401	1.02866	1.1545	0.796043	0.525284	0.966756	0.743405	1.10709	0.906698
MPIG6B	1.12912	0.863096	0.695111	0.979492	1.29141	0.962295	1.00603	1.25232	1.26448	1.15267	0.745816	1.13454	1.13011	0.71098	0.875648	0.430016	1.24811	1.10518	1.24933	1.20299	0.880459	0.885877	2.06344	0.711312	0.666191	0.62461	1.01399	0.638931	0.991159	1.09528
ABHD16A	1.25883	0.922405	1.13697	1.14847	1.41709	1.03344	1.38444	1.2476	1.39718	1.11501	0.902144	1.00873	1.13681	0.598049	0.898798	0.472884	1.20279	0.840564	1.00953	0.878214	0.90512	1.0003	1.46861	0.556775	0.973474	0.672191	0.871499	0.620394	0.93176	0.989948
TXNDC12	1.09045	1.04556	0.558364	1.66377	1.47855	1.40349	1.39297	0.745482	1.22485	1.13553	1.40274	1.71075	0.665787	0.403377	1.09788	0.963322	1.32913	0.968858	0.958135	0.736904	0.359979	0.953497	0.744235	0.653519	1.17717	0.852407	0.401572	1.01374	0.835201	1.03279
IGSF6																													1
RECK	1.06119	0.824444	0.815552	0.865709	1.55372	0.797532	0.985995	1.24895	1.19294	0.902762	0.912513	1.03654	1.05168	0.989037	0.581963	0.858143	1.63258	1.33827	0.891217	0.863057	0.76314	1.19497	1.09544	0.644461	0.71249	1.17836	1.24794	0.691772	0.837861	1.22976
NUDT3		1.26305	1.02711		1.24895	1.03978	1.30305		1.16056	0.909851	0.929321		0.82622	1.4465	1.17313				1.10483			0.991102					0.456126	0.210927	1.32372	0.585774
BCL10															1
NDUFB10	0.909266	0.995762	0.648133	0.463869	0.737162	1.05163	1.38459	1.19482	1.11858	0.877013	0.723014	1.2853	0.796259	0.869276	0.786876	1.58307	0.693873	1.18309	0.818209	1.21241	1.28229	1.14701	1.20426		0.794883	0.908614	0.834009	1.37017	1.12656
CLPTM1		0.945994	0.93873	1.12111				0.960448	1.11863				0.851023		0.692032	1.39884									0.856735	1.18233	1.22377		0.973449	0.736919
TOMM40	0.794224	0.95343	0.906129	0.848673	0.836648	1.10742	1.00547	0.786207	0.961246	0.864106	1.07181	1.18138	0.900317	0.891832	0.72334	0.990108	1.41501	0.953096	0.775584	1.25293	1.55451	0.974809	1.15332	1.03774	1.05077	1.08939	1.06694	0.904726	1.02973	0.91909
PEX11B	0.928191	0.874032	0.931994	0.877716	1.01615	0.877914	0.806085	0.924942	1.02985	1.08425	0.917375	0.811077	0.979814	0.829579	0.693053	0.894079	1.38619	1.07224	1.04039	1.34391	1.68424	1.12597	1.37307	1.16297	0.927081	0.840435	0.953071	0.785721	0.937739	0.89087
ACTL6A	0.749426	1.19291	1.21587	0.97101	0.572554	1.12913	1.05188	0.909292	1.34207	0.858808	1.65254	0.963222	0.402949	1.16659	0.559843		0.453236	0.987166		0.977007	1.49178	0.51379	0.469169	1.39538	1.81621	2.1619	0.416568	1.13839	0.669628	0.77167
MT-CYB	0.809122	1.16061	1.13535	1.20277		1.26496	1.01793	0.545721	1.30493	0.868671	1.01809	1.06793	1.10412	0.770642	0.583217		1.31917	0.700112	0.66227	1.24463	1.32327	0.930169		0.90074	1.40317	1.16485	0.836893	0.981523	0.930205	0.748953
CYB5A	0.996994	1.12665	0.973297	1.04832	1.05819	1.04515	1.10886	0.748443	0.88991	0.903284	1.08961	1.04293	1.10283	0.824788	0.971875		1.07075	0.568241	1.02314	1.0056	1.65806	0.729726	0.576464	0.930589	1.22358	0.982179	1.1009	0.650571	1.24023	1.30883
LDHA	1.02372	1.11646	0.948819	1.07877	1.0883	0.972779	0.963471	1.04801	0.95863	1.01998	0.912	0.978944	1.15365	0.762848	1.06608	0.877431	1.29857	1.1561	0.911167	0.927051	0.610485	1.05218	1.033	1.19471	0.836357	0.674218	1.12438	0.97476	1.18698	1.05016
ALDH1A1	0.866043	1.25735	1.22202	2.3063	1.15968	1.09633	1.61474	0.971741	1.15583	0.894848	1.20281	1.40555	0.732839	0.48284	1.30143	0.674654	0.605498	0.677629	0.418422	0.770711	0.529196	0.8747	0.714336	0.766988	1.39201	0.793164	0.718224	0.961194	0.956866	1.47607
GLUD1	1.11515	1.06587	1.08483	0.978306	1.09295	1.17144	1.23909	1.0779	0.967018	0.840202	1.23828	0.982289	0.908737	0.920836	0.99638	1.4309	0.622948	0.825521	0.846325	0.974912	1.33057	0.742232	0.865802	0.854145	1.1561	1.24795	0.796529	0.910139	0.912721	0.803906
CYB5R3	0.968914	0.982729	0.953058	1.02523	1.27959	1.02064	1.229	1.15321	1.08363	1.04626	0.784434	1.01207	1.19863	0.903703	0.765042	0.972596	0.964613	0.889669	1.04812	1.02239	1.24405	0.86922	1.21587	0.784252	0.963629	0.832659	1.03077	0.633598	0.978136	1.14428
GSR	1.09896	0.90713	0.913945	0.93542	1.01761	1.03295	0.938173	1.15107	0.952353	0.954005	0.939757	0.912499	1.05223	0.933218	1.08933	0.781788	1.30215	1.23181	1.16587	0.922893	0.669985	1.09373	1.45737	1.32067	0.735121	0.658938	0.945951	0.950976	1.01657	0.917524
MT-CO2	1.2401	0.947012	1.62287	0.413207	0.660802	1.00431	0.652395	1.25139	0.782401	0.884404	1.22435	0.904379	1.07229	0.383445	0.659673	1.04242	0.404039	0.408047		0.443468	1.20827	0.65636	0.795587	1.44354	2.96159	1.76049	1.16005	1.55705	0.661954	0.79411
MT-CO3	0.732578	0.914322	0.7555	0.814805	0.882445	0.867408	0.808863	0.735563	1.09294	1.24475	0.835418	1.00657	0.888893	0.746799	0.523829	1.31746	1.09038	0.809877	0.876616	1.55487	1.61781	1.17182	1.38386	1.0554	0.916152	1.26961	1.28817	0.879826	1.05732	0.860142
SOD1	1.131	0.899184	0.973201	1.08158	0.9138	0.996035	0.804263	1.1262	0.926099	0.994215	0.851751	0.86587	1.22145	1.37826	1.21969	1.00508	0.951194	1.26249	1.04595	0.563513	0.515237	1.13376	0.946947	1.429	0.565885	0.561804	1.14622	1.24053	1.27832	0.971491
CP		0.942618			1.77569	0.835889	0.894839	0.623187		1.96426			0.975307	1.44285	0.938528	0.727407			1.01645		1.28597	0.849501	1.10957	0.859366	0.729263	0.825989	0.842489	0.82898	0.679009	0.852835
F13A1	1.03564	1.06562	1.06142	1.14498	1.24158	0.978202	1.2317	1.13392	0.992071	1.21587	0.778779	1.14246	1.21867	0.958869	1.21321	0.740183	0.890574	1.19668	1.2123	0.816324	0.519487	0.947451	1.29481	1.01182	1.01147	0.591719	0.737872	0.751111	0.853239	1.01196
PNP	0.804774	1.41904	1.12537	1.58671	1.33408	0.843813	1.50248	1.16337	1.28085	1.34669	0.9225	1.33932	0.865129	0.688693	1.40972	0.760802	0.823289	0.925484	0.833033	0.698315	0.421693	0.659398	0.746855	0.831571	1.1761	0.527391	0.817807	1.10606	1.05588	0.983768
HPRT1	1.06779	1.09973	1.00811	1.57205	1.1535	1.15156	1.14565	0.989609	0.999048	0.890963	1.01265	1.15884	0.883335	0.923124	1.2906	1.03699	0.994281	1.03884	0.955127	0.63351	0.461546	1.04151	1.03417	0.949534	0.789647	0.719285	0.823906	1.03614	0.963676	1.1753
GOT2	1.07955	1.03062	1.07103	0.738782	1.00545	1.11826	1.02981	0.952374	1.16973	0.991701	0.90334	0.899956	1.12238	1.07752	0.758962	1.3304	0.945571	0.85559	0.7494	1.2451	1.20779	0.935685	1.37983	0.929794	0.852458	0.945547	0.805128	0.788212	1.18102	0.899009
PGK1	0.944924	1.17954	1.19986	1.30253	1.03621	1.06206	1.09122	0.917021	1.03585	0.999109	1.15124	1.16071	1.0278	0.873588	1.336	1.08795	0.835039	0.999156	0.919647	0.590857	0.433908	0.91268	0.754465	1.01769	1.17408	1.10012	0.836754	1.10354	0.93332	0.983129
AK1	1.22968	0.992259	1.06882	1.65043	1.45209	1.16704	1.26322	1.24336	1.06735	1.46527	0.974966	1.08912	1.33222	0.854407	1.45045	0.51127	1.21012	1.24228	1.23758	0.490381	0.392129	0.953564	1.06549	0.723208	0.665802	0.357104	0.595311	0.542602	0.763272	0.949211
F2		0.783707	0.675321	1.36558	1.30579	0.858478	1.24153		1.01546	1.08858	1.07588	1.01736	1.05404		1.05686		1.00155			0.90625	1.12312			0.771254	0.856873	0.806766		0.69551	1.49114	0.808955
C1R	0.530077		0.887267	1.25862	3.42905	0.519433	0.557308			0.57046	0.337191	2.73965	0.545374	1.5489	0.772157		0.548954	1.26127	1.72043	0.322183	0.637556	0.646103	1.79384		1.56613	0.247481		0.520807	0.555018	0.484728
HP	0.715844	0.977386	0.857598	0.41498	1.08509	0.91225	0.622512	0.718461	1.52782	1.60223	0.694267	0.991923	1.24207	1.79354	0.775831	0.686213	0.52035	0.556548	0.522224	2.64075	1.60174	0.288472	0.549693	0.903133	1.08164	0.594671	0.925621	1.00215	1.81295	1.38205
F10	0.873317	0.50315	0.622555		0.490437	0.811944	0.413326	0.838691	1.28997	1.11955	0.516755	0.73263	1.05178	0.551993		1.19099	1.03299	1.5528	1.3663	1.97722	1.5493	1.76379	0.702	0.761248	2.51802	0.411594	0.862527	0.84385	0.902442	0.748832
PLG	0.67078	0.610477	0.739795	0.760979	1.85218	1.40892	0.919404	1.19133	1.0226	1.06287	0.740374	1.25466	1.25721	1.10878	1.34412	0.653567	1.11763	0.46896	1.01984	1.32685	1.49512	0.842803	1.6884	0.54143	0.758954	0.289319	0.982745	0.491525	1.43157	0.946807
CFB		0.949703	1.04201	0.716047	1.42295	0.750919	0.708016	0.872254	0.917172	1.19869	0.77995	1.28372	1.31126	1.39997	0.941444	0.8187	0.948746	0.557222	1.59087	0.943534	0.739438	1.06663	1.55819		0.858204	0.99807	0.425842	1.14504	1.09979	0.95562
ADA	0.466699	1.60408	0.994009	0.781811	0.816302	1.2541	0.725324		0.91281		1.11067	1.36292		0.823582	1.40119	1.32524		0.525435	0.687958					0.747444	1.41291	0.734916		1.63767		0.67493
MT-ATP6	1.08553	1.04086	1.04026			1.13447			1.24501	0.572552	0.864359		0.239888		1.20501												1.31803	1.25403
CA1	0.103967	0.008546	0.016122	13.4412	0.090917	0.070507	0.042959	0.30559	0.072871	0.110446	0.020428	0.067605	0.033867	0.021813	0.625238	0.200723	3.02856	0.470597	0.407682	0.889409	1.66374	1.59304	1.66538	0.670376	0.058666	0.124528	1.21157	0.440678	1.07783	1.46519
CA2	1.32485	0.99373	1.09022	1.79314	1.76385	1.34802	1.83019	1.47243	0.991383	1.3345	0.760275	0.953775	0.963419	0.949591	1.00006	0.473836	1.22953	0.651023	0.901318	0.365074	0.442785	1.5306	1.12819	0.568611	0.356424	0.357144	0.719299	0.854984	0.780074	1.07165
OAS1		0.422438	0.614046			0.638415	0.745006				0.899258	0.670146					0.596911	0.63341	0.536592		0.579356	0.520169			4.79104	1.27171	0.911241	0.676211	1.49405
SERPINC1	0.422782	0.644973	0.912249		1.62919	1.53068	0.803497	0.982638	1.052	0.979212	0.763508	0.949734	0.698385	1.001	1.48741		2.02969	0.364852	0.853485	1.9918	1.47512	0.811311	0.861041	0.653729	0.934877	0.433935	0.4918	0.637031	1.76064	0.843423
SERPINA1	0.674482	1.27633	0.942077	0.617818	0.826956	0.667519	0.491371	0.682249	1.1899	1.6407	0.825842	0.779731	0.970084	0.800527	0.69175	0.596806	1.15629	0.325373	0.846266	1.60006	1.92451	0.699332	1.01657	1.13924	1.09994	0.955879	1.29233	1.04352	2.02756	1.199
SERPINA3	0.66512	0.949648	0.822434	0.808529	1.23265	0.666428	0.562699	0.468517	0.589533	0.60752	0.612093	0.529942	0.525276	0.718488	1.23765	0.613393	2.69899	0.570347		1.39111	2.05933	1.02746	1.49391	1.73892	0.802048	0.955646	0.984971	0.998967	1.96145	0.706933
A2M					1.15505													0.451589		1.18723			1.43843		0.822138		0.945557
C3	0.557568	0.892304	0.839201	0.786842	1.7438	1.01242	0.871797	1.46691	1.138	1.14034	0.608438	1.28281	1.32229	1.68536	1.53393	0.753938	0.981442	0.346517	1.08357	0.755324	1.08459	1.07587	1.59381	0.973203	0.690184	0.379241	0.399594	0.688619	1.33009	0.982006
C5																														1
TIMP1	0.539948	0.875338	0.546705	0.655232	1.04844	0.676279	0.856997	0.69905	0.846637	1.2491	0.5984	0.67159	0.911778	0.778049	1.04521	0.3548	3.11775	0.395308	1.15738	1.51345	1.88027	1.11592	1.15686	1.4942	0.495664	0.676262	2.0473	0.546481	1.22109	0.828521
CST3		0.444536					0.283076		0.312189		0.448549	0.709737	0.154794		0.403034	0.306837	2.82461			1.35855	1.9045	0.528851		2.64859		0.770639	2.5677		0.605433	0.728388
CSTA	0.685278	0.493191	1.58389	0.317818			0.303489				0.66076					0.690567								0.978383	0.892972	3.39365
KNG1	0.530438	0.597999	0.577324	0.691243	1.48603	0.789373	0.878502	3.65274	0.685896	0.906046	0.704236	0.968985	0.862801	0.640858	0.958766	0.355949	1.13648	0.561954	1.04241	1.85358	1.36333	0.928041	2.04246	1.27136	0.364672	0.755873	0.744571	0.569331	1.08586	0.992875
NRAS	1.03781	1.06013	1.08729	1.1506	1.05673	0.932547	1.1149	1.11854	1.11405	1.08078	0.988453	0.952759	0.907605	0.993102	1.10318	0.735074	0.959146	0.943866	0.845513	0.8118	0.831042	1.13075	1.13168	1.06174	0.946695	0.903967	0.872476	0.983886	1.12056	1.02334
KRAS	1.38093	0.560352	1.08727	0.983949	0.794986	1.14187	1.26209	1.46233	1.06916		0.598796	1.04374	0.987715	0.758475	0.771222	1.28018			1.26809	1.13243	0.670952	1.08704	1.39477	0.991862	0.906018	0.585388	0.970414	0.869279	1.06829	0.872383
PDGFB	1.17134	0.662823	0.375925	0.268768	1.54163	1.26359	1.62708	1.47762	1.00789	1.78595	0.373142	1.36402	1.09138	0.845093	1.29919	0.622815	1.00093		1.24984	1.07353	1.00494	0.555666	1.16373	1.05618	0.592556	0.699942	0.972287		1.03523	0.816888
LDLR																			1
EGF	0.875125	0.646757	0.937734	0.821821	1.39608	1.06008	1.41196	1.13955	1.26019	1.08181	0.795949	0.69285	1.28328	1.06383	0.690608	0.597351	1.52812	0.728272	1.25717	1.3971	1.1928	0.85432	1.81266	0.558178	0.744789	0.676479	1.15801	0.727541	0.612017	0.997567
TGFB1	0.818867	0.940393	0.74824	0.860329	1.51356	0.811933	1.35136	0.992148	1.05756	1.05434	0.638159	0.95998	1.06406	0.761322	1.2001	0.651706	1.53201	0.918661	1.03926	1.05677	0.957692	0.786484	1.50048	1.03668	0.916731	0.819153	1.06614	0.63081	1.26215	1.05291
IGF2			0.773289	0.507086	1.30825	0.913062			1.05314					1.39915							1.23603					0.727275			0.991057	1.09167
JCHAIN		0.808248	0.829259			0.877948	1.47719		0.939073	0.814017	0.615535	0.631787		1.42349	0.462959			2.68249	1.00311	1.08325	0.887937	0.946794				0.772287	0.641171	1.30627	0.797181
IGKV3-20																														1
IGKV3-15																1.03471		1.73263	0.590165										0.642492
IGLV3-19																1.25938													0.740621
CD8A																						0.738802				1.2612
IGHV3-30-5																													1
IGKC																														1
TRAC		0.856438	0.752412			0.462932	0.474459					0.644001				1.49206							0.4406			2.42653		1.45057
--	0.486166	0.42224	0.500915	0.295068	0.912138	0.623482	0.511346	0.423813	0.808936	1.04744	0.606724	0.557389	0.741176	0.822232	0.902177	1.42767	1.95146	2.29937	1.55764	1.46384	1.28287	1.71402	1.82996	1.59389	0.544136	0.465645	0.999093	0.565512	1.71928	0.924364
IGHG3		0.090187	0.260026	0.388174	1.32194	0.075739	0.809794	0.416514	1.12684		1.03385	0.241827	0.452457	0.188992	0.067161	1.9741	1.66179	7.25398	0.922192	0.532989	1.85537	0.862585	1.7072	0.659756	0.326084	0.501948	1.12589	0.848389	1.07449	0.219742
IGHG4		0.489516	0.242794	0.706466	1.01169	0.457256	0.91379	0.390766	1.72584	2.09492		0.842372	0.766124		1.84644	1.11277	1.69378	0.276253		0.857319	0.756466	0.08517		1.70574		0.244584		0.357159	3.23089	1.19191
IGHM	1.29298	0.363083	0.482951	0.454103	0.756478	0.562759	0.287712	0.581256	1.01581	0.595248	0.466809	0.381019	0.567167	0.507555	0.405581	2.88903	0.38514	2.8244	2.90847	0.719512	2.33233	0.838613	1.5841	0.801879	0.341149	1.39666	0.350897	1.28278	1.64064	0.983893
IGHA1	0.559911	0.51684	0.565468	0.416228	1.57727	0.427883	1.40786	0.234724	0.389753	1.18024	0.599874	0.877359	0.581253	0.623763	0.535867	2.19653	0.534709	4.20666	0.337884	1.72359	1.58026	0.922571	2.03907	0.692054	0.330397	0.612204	1.22418	0.948834	0.808316	1.34845
IGHD		1.05677	0.655186	0.358466		0.844946						0.630497		0.683532		3.30192		0.981167	0.61784		1.7925		0.850721	1.42279	0.415808		0.458423			0.929431
HLA-B	0.240042	1.21108	1.45733	0.680229	0.633788	0.663892	1.36087	0.548144	0.9238	0.538856	1.28571	0.864601	1.50787	0.536315	2.073	0.972618	0.403684		0.673208		1.20575	1.01881	0.495119	0.543336		3.61696	0.596853	0.295613	1.28121	1.3713
HLA-H		1.23408		1.16172		1.08067	1.39075	1.08842		1.11374				0.562803	0.84201			0.627597							1.15338	1.10599		0.764788	0.874053
HLA-DRA	0.764073	1.59016	1.50356	1.30716	0.519098	1.24397	1.05716	0.907992	0.721256	0.823395	1.77414	0.883131	0.457939	0.725883	0.644054	1.74768	0.403507	0.62547	0.652134	0.704543	2.46521	0.546453	0.32402	1.10198	2.28352	1.29141	0.48671	0.386159	0.972425	1.08582
HLA-DRB1		0.719481	0.85476	0.536542	0.35009	0.667096	0.892662	0.372046	0.679833	0.52437	0.521546	0.759284	0.262909	1.05218	0.661241	2.27123	0.397571	1.00534	0.868832	0.786658	3.09671	0.433117	1.36249	0.946794	2.98352	1.51343	1.30892	1.01952	1.45375	0.698065
HLA-DQB1																1
HBD	0.375687	0.05944	0.162444	9.74871	0.101131	0.556009	0.129106	0.648762	0.268796	0.444015	0.134563	0.39469	0.199675	0.195475	1.02112	0.324143	0.510156	0.776717	0.6988	0.964188	1.38774	1.61668	1.70623	0.367191	0.161366	0.345715	1.85601	0.643056	1.71415	2.48825
HBE1																														1
COL1A1	0.873786		0.26689		0.298526	0.360174	0.668914	0.821353	0.349241	0.387212		0.531877	0.748532	11.9791		0.208159		0.363351	0.337255	0.600358	0.37181				0.439017	0.497193	0.320892	0.294962	0.281406
COL2A1														1
COL4A1	0.119343	0.037081	0.049313			0.603184	0.134687	0.1544	0.078267			0.120513	0.493778	9.1756					0.033831
LMNA	1.04464	0.943007	0.981965	1.14271	1.16555	0.760138	0.894372	0.98839	0.887049	0.902602	1.46884	0.853578	0.84405	1.25105	0.914774	2.59778	0.585939	0.665062	1.17463	0.817932	0.782964	0.694124	0.553765	0.554862	0.764089	2.39765	1.1012	0.824397	0.832508	0.610391
SPTA1	0.449755	0.231887	0.246494	7.70717	0.223751	0.821612	0.183733	0.768034	0.682345	0.520938	0.122455	0.425951	0.163789	0.109264	0.321422	0.269293	0.995085	0.96712	0.886123	0.987753	2.17093	1.58021	2.774	0.29502	0.319269	0.807894	1.57475	0.614074	1.24759	1.53228
APOA1	0.915869	0.400102	1.07986	0.733258	1.36412	1.02872	0.739907	1.06941	1.30092	0.898037	0.721077	1.21795	0.345427	1.03927	1.50432	0.964983	0.733711	1.63311	0.902873	1.41634	1.08612	0.985565	2.19191	0.59849	0.745649	0.655673	0.932311	0.388919	1.2204	1.18568
APOE	0.539304	0.476772	0.305703	1.27999	0.453652	0.419656	0.529007	0.672503	0.722233	0.53498	0.335995	0.43584	0.766718	0.51081	0.594322	0.766397	3.07308	0.847554	0.92854	0.866971	1.26929	0.808827	4.33807	1.37453	0.363033	0.811161	1.48082	0.655462	2.95983	0.878959
APOC1								0.896353			1.31391					0.656747														1.133
APOC2	6.94453		0.344927	0.403694	0.243164		1.09004	0.346769		0.465207	2.67301		0.444859		0.640113		0.65657		0.324445	0.407767	1.25289	0.467631	1.06714	0.496546	0.4268			0.303906
APOC3	2.83056		0.348535	0.832337	0.17776	0.366127	2.06616	0.653431			2.70934				0.624999					0.637702			0.841994	0.744457					0.166598
FGA	0.715506	0.773921	0.861847	0.765802	1.71464	0.912914	0.909058	1.1879	0.848614	1.23121	0.656442	0.982289	0.958866	1.04367	1.08353	0.593319	1.20884	0.854743	1.18075	1.31597	1.65103	0.868383	1.50636	1.09887	0.861198	0.436465	1.07346	0.420633	1.27517	1.00859
FGB	0.609872	0.893253	0.966862	0.748899	1.65944	0.933197	1.01871	1.07645	0.825975	1.21633	0.626453	0.867226	1.0164	0.976358	1.16804	0.602235	1.04233	0.672075	1.03771	1.48438	1.93061	0.849188	1.40595	1.09695	1.18432	0.514206	0.946462	0.40624	1.24863	0.975252
FGG	0.706782	0.827059	0.917887	0.70796	1.74854	0.973065	1.03072	1.19657	0.792898	1.19111	0.624324	0.918135	0.978459	0.991355	1.08051	0.643668	1.15342	0.7154	1.04244	1.37829	1.73106	0.905797	1.62268	1.11907	0.992037	0.423139	0.988937	0.373249	1.19142	1.03401
MBP	1.67961		1.0827	1.45754	0.947091	1.44449	1.29763	1.26312	0.714555	0.922862	0.82183	0.880725	1.01695	1.30211	1.38974		0.562675	0.656863	1.94121		0.497921	0.932546		1.1309	0.297686	0.793649	0.477364	0.428971	0.961763	1.09751
SLC4A1	0.386023	0.059108	0.221835	9.46971	0.077224	0.850224	0.169251	0.768377	0.528918	0.458602	0.103208	0.393939	0.152227	0.237153	0.208651	0.462217	0.774234	0.81312	0.778718	0.843273	1.60862	1.7056	3.23291	0.223777	0.197796	0.73773	1.76116	0.454354	0.869587	1.45244
C1QB																		1.65846		0.359259					0.610637		0.238521		2.13312
C1QC																		1.87155							0.329875				0.798573
C9					1.06473																				1.14679		0.788483
APOH		0.560072	0.414765	0.730078	1.95439	1.05046	1.12896	0.874107	1.24349	1.13337	0.775767	1.72984		0.736072	1.77648		1.74869	0.450093	1.1859	0.587634	0.854827	0.984663	0.780814	0.575687	0.762769	1.02963	0.903317	0.707563	0.991935	1.32863
FN1	1.34984	0.360606	0.457189	0.11425	0.273046	2.3966	1.71851	1.80716	0.667176	0.212272	0.159622	1.1773	1.7166	13.565	0.246769	0.185582	0.309691	0.140601	0.427537	0.375892	0.30803	0.234032	0.415986	0.217603	0.157569	0.188978	0.254756	0.127209	0.176431	0.25812
RBP4	1.02923	0.88283	1.13025			0.874872	0.751196	0.936472	1.00759	1.43402	0.967899	1.44993	0.928074	2.03922				0.973453	0.601445	1.12236	0.676659				1.1678	0.650549	0.660201		0.715943
AMBP					0.861546		0.529563		0.647726		0.696554			0.844874	0.54953						1.19742		1.1054	1.75091		0.928901	1.88758
ORM1	0.555057	1.76484	1.36622	0.407447	0.984972	0.668572	0.635979		1.53008	2.3588	1.09064	0.832557	0.68385	1.17133	0.691667		1.59672	0.45394	1.03404	2.47103	0.408601	0.518902	0.866673	1.19586	0.511196	0.586339	0.617387	0.867592	1.35726	0.772445
AHSG		0.831967	0.682635	0.793658	1.01256	0.880848	1.09827		0.959265	0.94498	0.563862	1.17581			1.05464				1.11654		0.976417	0.914054	1.54304		1.08231	1.12461			1.14765	1.09687
TTR																														1
GC	0.445576	1.01677	0.775484	0.485296	1.77405	0.833255	0.731843	0.765335	1.05762	1.19542	0.711556	1.04618	1.20096	0.971192	1.73818	0.813798	0.817408	0.245774	1.35908	1.26185	1.44154	0.83608	0.924379	0.699054	1.02995	0.881037	1.26451	0.79636	1.79423	1.08624
PPBP	0.46952	0.807629	0.880052	1.2386	1.64575	0.767042	1.36353	1.06151	0.941033	1.64952	0.875543	1.14531	0.853802	0.579683	1.50447	0.932081	1.48125	0.377517	0.786427	1.09194	0.559054	0.812071	0.613674	0.518029	1.76818	1.05808	1.41145	0.635765	1.0599	1.11159
PF4	0.602719	0.402699	0.74186	1.58519	3.03883	0.907228	2.4136	1.41223	0.842691	0.934574	0.908244	1.4869	0.915864	0.317217	2.22836	0.18026	1.44559	1.27982	2.05616	0.376412	0.318393	0.884116	1.37532	0.078235	0.696151	0.192316	0.45551	0.463841	0.553531	0.906128
TFRC	0.171539	0.479753	0.37354	9.64765	0.48539	0.256156	0.282881	0.326135	0.354186	0.452318	0.399841	0.346814	0.339635	0.500458	0.247206	0.113993	1.54001	0.538598	0.603043	0.781419	3.37047	1.71647	1.06632	0.849022	0.417435	0.458012	0.894678	0.370693	0.675149	1.94118
TF	0.785705	0.795642	0.863907	1.23739	1.21916	1.09897	0.923659	1.13411	1.42354	1.1362	0.948653	1.25214	1.1677	1.17829	2.04892	0.759079	0.703649	0.312897	1.08326	0.939454	1.06364	1.25015	1.23505	0.589101	0.661159	0.624769	0.673421	0.562102	1.27792	1.05037
LTF	0.96474	1.34112	1.47782	0.035872	0.03043	1.38304	0.403917	0.496378	2.47464	3.478	1.42735	0.509574	1.64494	3.25972	0.077493	0.344317	0.559893	0.066254	0.307908	3.18984	2.88286	0.382673	0.082542	0.732073	0.337005	0.526297	0.646102	0.235804	0.601581	0.099821
HPX		0.604156	0.64879	0.410126	1.08731	0.846031	0.301164	0.909964	0.490626		0.650377	0.670848	1.01087	0.835051	0.882435	0.635367	1.3575		1.2701	0.611213	2.30751	1.70549	3.33203	0.859762		0.184683	0.5193	1.43577	1.80664	0.626886
FTL		0.647754	0.716796	0.532553			0.290732		0.374426	0.62155	1.01848	0.71068								1.03701					3.72314	1.91248	1.14832	1.43478	0.340874	0.49042
FTH1	0.552452	0.656765	0.71567	0.828541	0.521603	0.571131	0.55238	0.615042	0.985069	0.918389	0.923891	0.758965	0.78025	1.19691	0.575403	0.594451	1.28864	1.03445	0.992526	1.30869	1.47492	0.930262	0.957629	1.33642	1.62103	1.3344	2.50198	1.13704	1.2696	1.0655
MT2A	0.997144	1.1374		0.682911	0.873692	1.14339	0.403886		1.15728													1.6043
MT-ND3																														1
MT-ND4	0.766084	0.919678	0.863533	1.06642	0.839423	1.01637	0.875046	0.888644	1.01361	0.827802	0.93094	1.08269	0.959555	0.75065	0.62633	1.42473	1.1803	0.96648		1.14709	0.766852	0.895652	1.47245	1.14468	1.14109	1.18747	1.36842	0.936947	1.06083	0.880218
MT-ND5	0.692545	1.59117	0.700427			0.836924	0.796992		0.96828	0.47168	0.974735	1.22713	0.95004		0.550681					0.973422	1.25178				1.15773	1.9262		0.930262
MT-ND6																														1
MT-ATP8	1.34032	0.394349	0.626032	0.677024	0.828814	0.850159	1.05575	0.995884	1.05497	0.751733	0.969762	1.11616	1.08181	0.704197	0.575853	1.11827	2.23988	1.01255	1.07019	0.87923	1.32366	1.495	1.87101	0.289526	0.806316	0.439107	1.23658	1.20937	0.919007	1.06748
MMP1	0.393942		0.392114	0.568286	0.347077		1.09637	0.309871	0.46205			0.213408	0.760579		0.42398		0.726194			0.565652	3.19687		0.687721	4.7106			1.62254		0.522732
SLPI																				0.634612	1.36539
C4BPA	1.97908	0.320744	0.531717	0.218985	0.591585	0.277995	1.0318	0.485022	1.39466	1.03572	1.4559	0.530754	0.490684	0.573582	1.35071	1.19633	0.545496	1.08988	0.603133	0.881854	1.09287	0.397914	2.7554	0.236565	1.79483			1.53746	1.00945	2.58989
VTN	0.62986	0.999653	1.21253	0.142069	1.57547	1.05539	1.1279	1.22618	1.26328	1.01829	0.725829	0.982333	1.00678	1.11733	1.90948	0.941885	0.402267	0.790504	1.08926	0.970659	2.45049	0.607114	1.72428	0.546573	0.969399	0.496099	0.516258	0.527269	1.1085	0.867071
CAT	0.937693	0.908724	0.488539	1.61913	0.615367	0.901316	0.443614	1.03714	0.928163	1.32685	1.05471	0.869625	1.02032	1.04796	0.756315	0.507914	0.740929	0.832552	0.961786	1.25027	1.47268	1.40401	0.962387	1.22279	1.28655	0.712182	1.2888	1.00791	1.06326	1.33052
GBA																				1.16735	1.20442	0.639228		1.09388		0.906367	0.988764
FUCA1		0.870629	0.977729	0.994618		0.919046	1.02662	0.862806			1.06839	1.27995			0.664722		0.625693	0.890647	1.04139	1.08393	1.0698	0.980023	0.854683		1.22802	1.73785	0.80948	1.46917	0.751011	0.793791
ALDOA	0.877254	0.860792	0.923967	0.941268	1.02431	0.941787	0.924573	1.02795	0.986943	1.0436	0.903898	0.944815	1.14611	0.969988	0.963673	0.83215	1.36757	1.16428	1.13149	1.00476	0.715532	1.14014	1.28686	1.39378	0.716016	0.550444	1.21861	0.906753	1.08781	1.00286
CSTB	1.24255	1.16062	0.826993	0.989229	0.929462	1.21114	1.26603	1.15681	0.982497	1.11002	1.83894	0.880517	0.942281	0.986157	1.07727	1.29648	0.787403	0.968309	1.13822	0.298875	0.284843	1.12986	0.245996	0.744994	0.875175	0.71879	0.74157	1.52269	1.30879	1.3375
ANXA1	1.1094	1.26039	1.30063	0.695731	0.848316	1.2206	0.754581	0.792451	0.995052	1.002	1.3383	0.939637	0.836496	1.1121	1.00033	1.11116	0.266457	0.574473	0.627924	1.46209	1.46773	0.644856	0.272747	1.14531	1.43346	1.72559	1.03182	1.26362	0.862139	0.90463
PDGFA				0.826772		0.955501							1.07432				1.42979			1.11088				0.718355						0.884375
APOB	0.573423	0.956188	0.374831	0.561323	0.758549	0.862042	0.647054	0.829693	0.62293	0.469923	0.465826	0.676274	0.947872	1.37107	0.457403	0.482031	3.72504	0.472204	0.721555	0.718694	1.33193	0.68916	2.11936	1.13098	0.38613	1.59797	1.16691	0.776288	3.0506	1.05674
NR3C1	1.22745	0.950135	0.746268	0.941389		0.975275		0.62031	0.792999	0.684606	1.55884	1.17914		0.798012	0.598939	2.1598		0.704989		0.666126	1.32603	0.918517			0.875482	1.6362	1.3414	0.931215	0.541047	0.825824
PRNP	0.959876	0.83475	1.10805	0.911739	1.22199	0.956009	1.07418	1.21854	1.1253	1.50162	1.39102	0.912261	1.30165	1.12645	0.862556	0.831823	0.626938	0.795498	1.09854	1.03896	1.22288	0.84327	1.37879	0.375285	0.6964	0.885658	0.779086	0.813478	0.912157	1.19523
SOD2	1.30073	0.875929	0.99187	0.702963	1.42027	1.12883	1.52936	1.31454	0.909519	0.836141	0.62746	0.793106	1.12522	0.999544	0.612879	0.589526	1.41573	0.998718	1.02357	0.872623	1.19931	0.799541	1.31838	0.929295	1.08862	0.93024	1.10622	0.560535	1.0476	0.951727
HRG		0.717381	1.0208	0.531719	1.23781		0.848167			1.29536	0.642384	1.67933			1.10654				0.907682		1.09847				0.937122					0.977237
A1BG	0.729664	0.802449	0.995845	0.51278	1.16096	0.82749	0.737019	1.12471	0.921148	1.21369	0.796091	0.973158	1.01152	0.813972	0.651583	0.5338	4.39799	0.269532	1.19735	1.28398	1.2913	0.41265	1.2653	0.769416		0.725725	0.852661	0.571868	1.24841	0.907941
CD74	0.697683	1.40353	0.909509	1.64994	0.75648	1.01384	1.17808	0.897286	0.510806	0.539199	1.17464	0.732729	0.518001	0.572698	1.01457	3.0848	0.559005	0.69892	0.606855	0.458855	1.22535	0.602484	0.821235	1.32616	1.26934	1.46298	0.652772	1.15542	1.07147	1.43536
CD3D	1.90778	0.884761	1.46611	1.56067	0.540819	1.57175	0.620339	0.766169	0.762356	0.686625	1.82174	0.637654	0.826438	1.36525	1.09964	1.23676		0.288441	0.562599	0.477319	1.15772	0.869405	1.03655	1.01491	0.451971	2.04689	0.342496	1.69592	0.706272	0.594652
VWF	0.872978	1.47717	1.19618	0.839198	2.27171	1.11415	1.15955	0.777614	1.16409	1.50132	0.704533	1.02218	1.52026	0.838041	1.21977	0.963953	1.33407	0.393745	1.00384	0.738834	1.71155	0.38786	1.02684	0.575151	0.854551	0.441745	0.836363	0.32724	0.772103	0.953396
TUBB4A																										1
GAPDH	1.66664	1.05826	0.934902	0.994461	0.937361	1.10355	0.958109	1.25804	0.867622	1.09064	0.781054	0.878614	1.48481	0.813958	0.943975	0.731192	0.991743	0.855395	1.01089	0.7405	0.618145	1.14563	0.976138	1.26263	1.05656	0.846992	0.969818	1.21438	0.92597	0.882027
ASL	1.073	0.920773	1.16811	1.0829	1.134	0.97784	0.89466	1.06003	1.073	1.29772	1.01852	1.09085	1.06288	1.06128	1.02202	0.875854	0.949955	1.25444	0.941136	1.03729	0.746199	1.03517	0.782471	0.975333	0.902485	0.747928	0.876935	0.91632	1.01294	1.00797
HLA-A	1.06584	1.24233	0.834069	1.02142	1.16651	0.726594	0.891912	0.799103	0.889681	0.721565	0.709148	0.72685	1.21366	0.640771	0.969011	0.838805	1.12811	1.20111	1.23668	0.833136	1.18901	1.20165	1.10851	1.18925	0.990828	0.736122	1.31175	0.928413	1.4116	1.07654
HLA-DPB1																					1
CAPNS1	1.04101	1.1101	0.997359	0.998139	1.01473	0.817261	1.07586	1.13977	0.976148	0.885849	0.742271	1.011	1.19911	0.882119	1.29531	0.763761	0.96056	1.18776	1.03466	1.10152	0.772947	0.859349	0.853671	1.10681	0.974757	1.09206	1.06166	0.964513	1.14099	0.93896
HSPB1	0.863377	0.569189	1.06131	1.34826	1.26785	0.507735	1.24042	0.783687	0.84161	1.03258	0.972119	0.594259	0.556518	0.575388	1.55769	0.548961	1.30975	1.73698	1.10204	0.947049	0.26815	1.80169	1.40813	1.27744	0.553848	0.61331	1.12715	1.10602	0.875821	1.55167
CYBB	0.711322	1.14497	1.15221	0.87076	0.330319	0.91766	0.779143	0.578281	0.90558	1.20646	1.19773	0.637988	0.573787	1.19189	0.240885	1.79462	0.491176	0.613519	0.454391	1.73395	1.85271	0.948004	0.422918	1.17334	2.06338	1.78636	1.25918	1.0851	0.966652	0.915695
RPN1	0.820261	1.15429	1.01513	1.15896	1.16107	1.04396	1.06949	0.941968	1.08028	1.01427	0.917731	0.987441	1.09243	0.829971	0.693922	1.05041	1.14124	0.719308	0.769007	1.05241	1.40871	0.943488	1.0772	0.996114	1.02702	1.12086	1.01991	0.803325	0.973025	0.916804
RPN2	0.902544	1.08198	0.911516	0.971229	1.08518	0.811055	0.923923	0.982603	0.969962	0.956698	0.801616	0.93553	1.05169	0.702445	0.754176	1.23819	1.16637	0.769597	0.89674	0.929838	1.58084	0.917419	1.27377	1.07867	0.967749	1.27699	1.18838	0.860685	1.10812	0.904489
GNAI2	0.938754	1.28171	1.20838	0.794459	0.987315	1.02652	1.09043	1.00894	0.968512	1.15142	1.04618	1.01182	0.894689	0.837686	0.882712	1.19824	0.775758	0.843838	0.799037	0.887903	1.0241	0.833047	0.869447	0.880586	1.25338	1.40935	1.00547	1.04875	1.01051	1.03107
H2AW	1.5351	0.92047	0.950453	1.42604	1.58714	1.46168	1.32934	1.7362	0.520717	0.490907	1.36711	1.12418	0.631981	0.863856	1.79675	1.30078	0.196656	1.44457	1.72931	0.066244	0.986066	1.08014	1.10039	0.318684	1.01503	0.895449	0.387743	1.10849	0.538721	0.089819
ATP1A1	0.850111	0.903234	0.87136	0.874284	0.876922	0.93304	0.89589	0.919991	0.900525	1.00492	1.01026	0.841269	0.872145	0.880844	0.711806	1.16571	1.19309	1.09583	0.987875	1.2045	1.34127	1.03173	1.22418	1.14461	0.925054	1.34769	1.02453	0.997287	1.05904	0.911007
ATP1B1				0.611744													1.06429				0.614567	0.70099	2.69242	0.861321	0.454658
APP	0.648439	0.755458	0.825008	0.881484	1.52361	0.839784	1.11326	1.05793	1.05121	1.0484	0.74332	1.03461	1.05623	0.75047	1.31337	0.617447	1.91456	0.560784	1.32784	1.02423	1.13028	0.902167	1.15914	0.864715	0.857395	0.712082	1.34197	0.51185	1.32759	1.10535
ARG1																								1
APOD				0.629592	0.403168	0.609945		0.671789		0.574758	0.55103	0.414417	0.557021		0.558277		3.05142	0.677231	0.691672	1.39815	1.82787	0.577505	1.35156	1.63467	0.781273	1.41623		1.42782	1.5531	0.641495
ALDH2	0.794072	0.62556	1.05831	0.891467	0.5682	0.825195	0.336605	0.288935	0.737111	0.266266	0.613339	0.726325	0.464305	0.780276	0.082346	1.48341	0.401921	0.415239	0.250535	2.52369	4.65163	0.483346	0.589812	2.65967	0.933376	1.21964	1.70338	1.29726	1.67904	0.649744
ITGB3	1.13981	0.971641	1.09055	0.781275	1.26681	1.02448	1.30342	1.11705	1.21817	1.36674	0.813011	1.02085	1.27739	1.00053	1.02511	0.786616	0.903657	0.958418	1.00602	0.932645	1.03973	0.974649	1.31421	0.886181	0.864349	0.525102	0.86326	0.636179	0.936793	0.955358
ITGB2	0.851264	1.10217	1.10517	0.698113	0.486247	1.0998	0.562893	0.724487	0.829844	0.958226	1.03791	0.800888	0.618746	1.12373	0.446442	1.27224	0.473723	0.851857	0.528146	1.81455	1.80781	0.908827	0.629142	1.45421	1.64476	1.6861	1.32631	1.33106	0.97839	0.846973
S100A8	0.620468	0.956373	0.919893	0.746676	0.477493	0.741347	0.477363	0.613883	0.661324	1.1402	0.850051	0.423548	0.634246	1.52199	0.169742	1.00555	0.974743	0.731512	0.739051	2.71453	2.20424	1.20675	0.592826	1.44171	1.38629	1.0218	0.999959	1.67367	1.23405	1.11871
HMGN1																														1
SERPINB2	0.716062	0.79443	1.20634	0.775361		0.625058	0.508583		0.415124		0.683262	0.696428		0.802589				0.677491		0.803418				0.778478	1.15012	2.17366	0.567649	3.10685	1.30829	1.21081
SERPINE1	0.602651	0.812715	0.593895	0.985453	0.908498	0.71611	0.831337	0.779746	1.02923	1.24259	0.63858	0.716028	1.06993	0.783364	1.18886	0.580164	2.74177	0.505429	0.84293	1.41376	1.03655	0.755451	1.16538	1.7696	0.599156	0.867554	1.70855	0.663121	1.5562	0.895384
SLC25A5	1.27329	0.974274	1.02054	1.06602	1.06265	1.00059	1.03611	1.12796	0.994947	0.860337	0.874167	0.898678	1.05537	0.830903	0.865442	1.12452	1.20215	0.942088	0.841257	1.02873	1.21225	0.846652	1.39802	0.814104	1.08101	0.916708	0.980646	0.783438	0.960226	0.926918
SERPING1	0.692893	0.890846	0.468443	0.509505	0.949907	0.816025	0.510667	0.530622	0.860575	0.765874	0.864866	1.09361	1.12267	1.29569	1.18471	0.399901	1.27846	0.687175	0.916582	1.61816	1.28639	1.16305	1.11464	0.72867	1.17975	1.32952	1.94676	1.01809	1.78653	0.989405
F13B					1.10073		1.58053		0.664852	0.859148					0.794744
ISG15	0.188443	0.1785	0.170828	0.316548	0.163471	0.215444	0.151246	0.256932	0.283116	0.159204	0.259571	0.18881	0.155175	0.221904	0.170575	3.49473	1.08349	2.34312	1.98242	0.898366	0.324557	2.33993	3.66877	0.25474	2.75364	1.05142	2.84055	0.963531	1.88673	1.03424
MPO	0.71605	1.56389	1.10804	0.561188	0.384249	0.84781	0.599853	0.50011	0.985026	1.23426	1.08035	0.63736	0.621763	1.19657	0.231167	1.08506	0.847104	0.424979	0.388849	2.20741	2.07545	0.687122	0.474574	2.12465	1.52644	1.63587	1.39815	1.13364	0.897455	0.825564
PCCA	0.95476	0.873108	0.940953	0.830914	1.11015	1.06129	1.25292	1.02266	1.20959	0.94494	0.884356	0.801693	1.0748	0.842459	0.773484	0.476963	1.26619	1.00409	0.90709	1.3019	1.27137	0.843531	1.46645	0.878405	1.07617	0.719149	1.19882	0.780745	1.11776	1.1133
PCCB	0.586482	0.779864	0.709788	0.656525	1.15604	0.839713	1.58938	1.14624	0.714578	0.664025	0.673403	0.909007	1.21058		0.763168	0.9644	1.363	0.994149	1.24819	1.04452	1.24164	0.658653	1.29675	0.971317	1.40182	1.7938	1.02139	0.795529	1.1435	0.662545
EIF2S1	0.914373	0.86777	0.804221	0.945527	0.757111	0.866034	0.766097	0.955463	0.826857	0.933917	0.912346	0.812865	1.04947	0.945121	0.822295	1.27529	1.28948	1.02657	1.13705	1.23299	1.06181	1.16204	1.20595	1.14379	0.906617	0.870153	1.27643	1.09223	1.17719	0.962954
HMGN2																														1
ICAM1				0.514088							0.540211														1.39208	1.55363
RPLP1																										1
RPLP2	0.319069	1.32526	0.958045	1.37122	0.523231		0.620478		0.810497	0.368911	1.2557	1.10755	0.654239	0.782949	1.34631	1.74167	0.433156	0.708176	0.555653	0.609491	1.30932	0.595347	0.401892	0.785646	1.99514	3.33172	0.602239	1.50391	0.900392	1.08278
RPLP0	0.670955	1.11351	1.04338	0.834156	0.862262	0.900282	0.928123	0.693154	0.851627	0.797388	1.30426	1.00721	0.900474	0.890442	1.08751	1.58738	0.438474	0.839327	0.786075	1.17964	1.52507	0.888675	0.556482	0.872309	1.5921	1.60653	0.922261	1.39325	0.934355	0.993351
SSB	0.878738	1.25137	0.984146	0.667657	0.716032	1.01868	0.771883	0.816159	0.786135	0.699899	1.33252	0.961598	0.578334	0.974186	1.15966	2.37111	0.24042	0.866922	0.77784	0.82484	1.2729	0.850186	0.455997	0.984098	1.26183	2.00808	1.11239	1.49693	0.888939	0.990513
SERPIND1							0.596321						1.40524		0.622402	0.496921		1.00568		0.607958	0.672367	0.703411	1.2802						2.94897	0.660527
ITGB1	1.10119	0.906076	1.12448	1.01778	1.39418	1.12951	1.20816	1.20291	1.22166	1.25114	0.778702	1.10578	1.19153	0.855132	0.921554	0.682011	1.07139	0.929005	1.02399	0.757973	1.01775	0.981351	1.09391	0.9204	0.772956	0.865414	0.854417	0.653363	0.914461	1.05181
PRKCB	1.01303	1.09057	1.01296	0.945558	1.00519	0.952291	1.18994	1.03323	0.960503	1.08606	0.8749	1.04396	1.14281	1.04685	1.02324	0.824884	1.08924	1.18661	1.13556	0.827178	1.08118	0.949997	1.25076	1.12705	0.744608	0.767322	0.849818	0.819261	0.925803	0.999642
MYL1	0.877376	0.845321											1.36971		1.31265				0.843657		0.993156			0.758136
CD5	1.1146	1.04312	1.34737	1.85162	0.800245	1.05023	1.19091	0.806077	1.43272	0.678501	2.07458	1.22754	0.730191	0.872219	1.72737	1.87878	0.198781	0.342046	0.719168	0.179607	0.680372	0.748043	0.386162	0.422618	0.860555	1.66158	0.495175	2.35479	0.673978	0.451066
UROD	0.839576	0.706278	1.12263	1.33008	0.84034	0.79116	0.869779	1.23863	1.28884	1.3793	0.57256	0.945039	1.60515	0.755687	0.845609	0.405851	1.86885	0.925183	1.18953	0.621015	0.762102	1.47575	1.25852	1.17697	0.74954	0.57592	1.41416	0.79998	0.9408	0.705171
LCK	1.41115	0.965373	1.07873	0.950878	0.877213	1.51619	0.786377	0.953703	1.25446	0.712356	1.95602	1.09977	0.47254	1.30478	1.28821	1.07308		0.679024	1.02648		0.623081	0.855508	0.461576	0.388074	0.908062	2.20013	0.470206	1.38053	0.671844	0.634669
FYN	1.06935	0.936894	0.679834	1.51841	1.07092	1.0887	0.853775	0.943081	0.881034	1.73096	0.739668	1.08173	1.07275		1.10282	0.950924	1.24399	1.12147	1.23022	0.731171		1.07859	1.2243	1.30238	0.590554	0.401415	0.754082	0.929748		0.671224
GLA		1.24034	1.07898	1.26343	0.394091		1.87106		1.17779	0.934283	1.01819	0.981182	1.01714		0.574518		1.49181		1.30176	0.835081	0.583507				0.965538	0.452538	1.08909		0.843206	0.886458
IGKV4-1		0.336105				0.587822						0.639644	0.71205		0.718569	1.42784		1.28442	2.27472		1.01634	0.867728	1.15313						0.981634
GSN	1.14178	0.867023	1.01324	0.824842	1.19099	1.01291	1.09895	1.35423	1.08315	1.16732	0.858896	0.961768	1.33346	0.989695	1.18957	0.636746	1.22046	1.09263	1.25529	0.907333	0.803946	0.938807	1.27696	1.07528	0.860251	0.480039	0.809557	0.616642	1.08534	0.852898
PTMA	0.558346	1.33957	0.879712	0.639693	0.836047	0.834145	0.705602	0.56578	0.737595	0.640458	1.29049	0.926928	0.687202	0.778946	1.58949	3.00731	0.216853	0.882969	0.920082	0.583925	1.0549	0.824866	0.36411	0.973986	1.46644	2.42099	0.951114	1.6239	0.8027	0.895856
ATP5F1B	0.984634	1.33615	0.998583	1.08956	1.01876	0.903081	1.4098	0.81849	0.964264	0.773276	0.864512	1.15409	0.563745	0.743762	0.769595	1.43625	0.609348	0.797702	0.618223	1.11637	1.07475	0.565421	0.859723	0.686246	1.96511	1.85091	0.875977	1.10809	1.04326	1.00032
S100A9	0.666041	1.28176	1.067	0.762983	0.324247	0.598169	0.545616	0.62331	0.927239	1.4006	1.07135	0.676141	0.883716	1.49451	0.333321	0.811886	0.679542	0.836836	0.615672	1.87095	2.01989	0.793283	0.379688	1.14308	1.88254	1.27714	1.28356	0.968373	1.33815	1.4434
S100A6	2.00735	1.00847	1.53605	0.5304	0.773564	0.935416	0.620296	1.50244	0.599256	0.542052	1.0482	0.512961	0.790634	1.22164	0.704459	0.825513	0.24225	0.880106	1.00425	1.32706	1.78563	0.976127	0.691219	1.82457	1.2446	1.28887	0.864657	0.609569	1.09228	1.0101
APOA4																		1.22482			1.03542						0.739761
CD2	0.715817	0.792393	0.722775		1.22349	1.04084	0.784847		0.593262	1.2367	1.34826	0.82053			1.06022	0.922716						1.24248			0.901618	1.4653		1.12876
EIF4E	0.798684	1.1232	0.954229	1.30627	1.07999	0.706953	1.05442	0.777723	0.918821	0.810472	0.980729	1.1396	1.12028	0.885098	1.53856	0.790131	1.18777	1.41076	1.11252	0.502972	0.70908	1.15998	1.14766	0.650762	0.813175	1.07698	0.85492	1.21258	1.09723	1.07844
ENO1	0.771917	1.02644	1.0835	1.02899	0.917504	0.945737	0.904156	0.907774	0.924282	1.05913	1.0465	0.997016	0.976923	0.84805	1.02587	1.20286	0.914802	0.940071	0.996798	0.825789	0.53421	1.08032	1.00015	1.18532	1.05654	1.14119	1.30115	1.13138	1.13661	1.08904
PYGL	1.05903	1.20196	1.16503	1.37963	0.943243	1.04409	1.22077	0.943807	1.34502	0.934363	1.02429	1.09484	1.19688	1.10956	1.11534	0.51526	1.04536	0.953462	0.789043	1.06094	0.527706	0.894403	1.06214	1.03803	0.911458	0.652278	0.940917	0.699962	1.15009	0.981088
GPI	1.20887	1.19668	1.145	0.987946	0.879849	1.02428	0.777539	1.14233	0.926804	1.11946	1.04219	0.865997	1.23808	1.09393	0.988947	0.663823	1.17938	1.02355	1.01587	0.959016	0.597396	1.09643	0.804799	1.30489	0.990338	0.890698	0.945553	1.07023	0.935761	0.884356
NPM1	1.13836	0.921856	1.21612	0.718949	0.997229	1.14973	0.910114	0.831381	0.819369	0.753498	1.3813	1.04197	0.843741	1.48666	1.11833	2.21021	0.346179	0.774432	0.857742	0.862956	1.83585	0.859055	0.588114	0.877613	0.96523	1.2246	0.750485	1.16418	0.515367	0.839376
TPM3	0.975526	1.19098	1.38518	1.00844	1.25005	1.04187	1.27252	1.09218	1.20903	1.23237	1.0522	1.10464	0.950312	0.529775	1.03967	0.670078	1.06177	1.17661	0.997954	0.865867	0.93863	0.79252	0.646293	1.24459	1.1947	0.806028	0.5865	0.708684	1.06248	0.912549
ITGAV	0.845792	0.862362	0.831034	0.947739	1.3491	1.06439	1.60265	1.46798	1.24264	1.08118	0.743763	1.05816	1.15011	0.698047	0.777287	0.989761	1.08126	0.792759	1.07519	0.903863	1.04492	1.31751	1.3455	0.77078	0.806556	0.929425	0.76776	0.753002	0.917138	0.782339
HEXA	0.633494	1.03493	0.957884	0.679258	0.907052	1.11869	0.691985	1.16197	0.730778	0.824345	1.40556	0.967628	0.566248	0.631197	0.721872	0.935603	0.808408	0.795341	0.676743	1.16914	1.33509	0.933639	0.792924	1.44249	1.63003	1.8388	1.42633	1.3764	0.80652	0.999653
SERPINE2	0.779879	0.782893	0.648027	0.937948	1.58275	0.829104	0.780302	0.673461	0.390579	2.08925	1.02004	0.910605	1.58162	0.933107	1.36455	0.624948	1.64809	0.428966	0.826286	1.45476	0.996628	0.241294	1.14511	0.531617	1.21643	1.00922	0.867997	0.799232	1.37167	1.53362
EPHX1		0.71813	0.709482	1.22211		0.730164	0.600203	0.597877				1.00738				0.800284		0.875952	0.602976	1.03598	2.45363		1.27289	0.702752	1.33147	1.55509	1.06681	0.716825
DBI	1.07198	1.22946	1.33829	1.34828	0.971824	1.16442	1.26091	0.993721	1.05761	1.16179	1.41702	0.993771	0.928565	1.15011	0.950546	0.476886	1.12094	0.851525	0.949827	0.546037	0.336929	1.02145	0.384751	1.33941	1.01313	1.05647	0.879874	1.12417	0.917132	0.943174
FABP1		1.01188	0.993873	0.441476	1.08158	0.113797	0.865806	1.49911	1.158	1.04345	0.988022	1.08419	1.24231	1.35968		0.759521	1.08898	1.30726	1.12707	1.18992	1.07151	1.0891	0.934481	0.840175	0.963657	0.766473	0.945802	1.06792	0.978309	0.986654
LDHB	1.2512	1.04301	1.16695	0.938021	1.08802	1.03017	0.951913	1.27691	1.03439	1.0842	0.95223	1.08692	1.14953	0.736666	1.32574	0.728481	1.04791	1.09963	1.02485	0.799979	0.557263	1.1948	1.30513	0.954829	0.868789	0.615378	0.72323	0.933841	1.06286	0.967158
GPX1	1.01771	0.813722	1.05516	1.26034	1.01878	0.966095	1.34806	1.22881	1.23494	0.982516	0.850533	0.911061	1.19972	1.06102	1.16053	0.793332	1.11755	1.14005	0.734911	0.790585	0.800017	1.10824	1.21309	0.952329	1.06633	0.645996	0.839575	0.736742	0.923331	1.02891
PGK2
PROS1	0.579469	0.752398	0.706364	0.593995	1.50331	0.816508	1.04512	0.943978	1.2928	1.3697	0.723921	0.922999	1.22612	0.929061	1.2893	0.559854	1.58587	0.440401	1.04321	1.43009	1.56067	0.939511	1.11253	0.885747	0.727774	0.694327	1.46096	0.47033	1.21942	1.17427
P4HB	0.738437	1.11593	0.972181	0.960604	0.956015	0.841	0.888787	0.804412	0.822917	0.879927	0.851279	0.874221	1.00401	0.823249	0.82334	0.80808	1.41398	1.1331	0.969177	1.14534	1.08516	1.01944	1.02347	1.66017	1.11885	1.21812	1.13417	0.982746	1.08899	0.842902
H1-0											0.564825	0.228807	0.18521		0.302841	2.74887			0.33386		2.83426		1.35748			0.443844
ACYP1	0.819332	0.750005	0.938346	1.95144	1.37332	0.915369	0.979525	1.05029	0.93993	1.01334	1.10969	0.941494	1.1172	0.705031	0.764809		1.02763	1.27435	0.843352			0.973416	1.33423	0.780801	0.840308		0.576468	1.14643	1.00156	0.832322
FES	1.06709	1.16586	0.895289	1.05791	0.701212	0.945488	0.862798	0.621057	0.652695	1.1107	0.979441	0.792406	1.07326	0.800513	0.711683	0.719042	1.2362	0.725832	0.944269	1.36105	1.07042	1.00722	1.10226	1.456	1.25025	1.31621	1.20322	1.27917	1.01234	0.879125
CTSD	0.89196	1.06486	1.13414	0.968794	0.720943	1.04777	0.883461	0.837799	0.865519	0.924926	0.901318	0.780856	0.759574	0.807666	0.775808	1.20599	1.04374	0.824269	0.87316	1.11637	1.76546	0.744774	0.746165	1.43263	1.32043	1.42568	0.995235	1.23175	1.0943	0.814654
ANXA2	0.984648	1.07602	1.08397	0.937301	0.751602	0.869241	0.802999	0.865239	0.766374	0.836957	1.25328	0.876154	0.63001	0.992385	0.662488	1.61949	0.335185	0.93963	0.730451	1.3398	1.13801	0.990445	0.572258	1.12014	1.50088	1.57418	1.4544	1.29177	0.963958	1.04075
C8A																														1
GP1BA	1.12856	0.798278	0.963437	0.895064	1.05007	0.965864	1.12929	1.13621	1.03022	1.3059	0.826309	1.1045	1.16358	0.878859	0.948729	0.563404	1.34163	1.10667	1.17401	0.830698	0.747401	1.15139	1.90463	0.823386	0.630424	0.572782	1.08364	0.794756	0.920637	1.02968
CAPN1	1.13975	1.00012	1.05627	1.24298	1.27392	1.05033	1.28222	1.21301	1.20416	1.28647	0.815766	1.07618	1.2871	0.903496	1.17283	0.515547	1.19124	1.00541	0.975453	0.912786	0.614619	0.912803	0.91707	0.860969	0.971481	0.531485	0.818951	0.786813	1.03293	0.947846
TUBB	0.663746	1.12995	0.855427	0.792667	1.04318	0.834233	1.10837	0.973502	0.932316	0.931378	0.592719	0.995545	1.10518	1.0226	1.06097	0.903882	1.42643	1.14	1.04746	1.19696	0.82667	1.21968	0.969339	1.16073	0.880871	1.02697	0.940582	0.832386	1.21994	1.16633
PSAP	0.931667	0.815658	0.891531	0.749458	0.710741	0.819371	0.693689	0.800947	0.94108	1.08086	1.01274	0.803903	0.775049	1.03069	0.832285	1.05673	1.26092	0.782925	0.843141	1.28128	1.65362	0.929136	0.971803	1.72287	1.12028	1.36361	1.27149	0.918895	0.933512	1.00011
HEXB	0.946453	1.34082	0.983027	0.776161	0.7878	1.31721	0.990636	0.852587	0.989393	0.912138	1.39977	0.881666	0.738947	0.86046	0.871571	0.626361	0.999864	0.812209	0.662332	1.26688	1.07859	0.801511	0.635024	1.22933	1.82047	1.65979	0.753335	1.27905	0.830439	0.896168
CTSL																														1
PFN1	1.13559	0.843183	0.946413	1.17499	1.09832	0.946929	0.981747	1.11083	0.958148	0.990258	0.948992	0.919526	1.18782	0.971947	1.32181	0.685792	1.43193	1.2719	1.12199	0.607276	0.387728	1.23528	1.34347	0.771806	0.845633	0.530586	0.975428	0.929971	1.1679	1.15681
BPGM			0.427933	8.55431		0.532321		0.486	0.419055			0.504291	0.439224		0.552441	0.501671			0.456892			0.488714	0.644144			0.441147	0.465509	0.504983		0.581361
APRT	1.26025	1.10582	1.25678	1.75004	1.71463	0.683291	1.27323	0.985964	0.603468	0.809829	1.12791	1.13404	1.33448	0.812167	2.25035	1.23441	0.423325		1.05965	0.33196	0.270006	0.724913	0.98634	0.59683	0.502354	0.784613	0.639497	1.33602	1.00312	1.00471
CD3E																										1.83913		0.16087
EPRS1	0.861642	1.06189	1.00531	1.03093	0.794063	0.860591	0.805979	0.927001	0.811722	0.897388	0.988077	0.895266	0.896473	0.833489	0.854283	1.52779	1.00762	1.06486	1.05386	1.24605	1.12689	1.20421	0.777534	1.10262	0.952642	1.02283	1.22202	1.24315	0.982372	0.941447
CTSB	0.729389	1.02596	1.07642	0.788256	0.502233	0.629449	0.706744	0.659338	0.654785	0.844114	1.06171	0.792492	0.482736	0.68507	0.439466	0.664623	0.874379	0.939858	0.673471	2.07362	2.1039	0.95027	0.926932	1.98019	1.33467	1.51652	1.85778	0.974636	0.941758	1.10923
HSP90AA1	0.915136	1.05999	1.04295	1.02744	0.967861	0.959772	0.979034	1.0973	0.872519	0.928272	0.93894	0.970525	1.06567	0.814187	1.10404	1.15901	0.983114	1.29507	1.16808	0.839519	0.842715	1.08046	0.947786	0.844173	1.158	0.959156	0.88393	1.14873	1.03306	0.913552
GALT	1.16295	0.930365	0.987561	0.734111	1.0406	1.06913	1.0731	0.93924	1.14116	1.10308		1.07061	1.13157	0.720339	1.24137		0.447685	0.939477	1.80318			0.997326	1.21474	0.951172	0.865778		0.708229	1.08895	0.63827
HNRNPC	1.05841	0.798332	0.974358	1.2418	1.01787	1.25089	1.05247	1.14901	0.779792	0.620122	1.20519	0.957146	0.654031	0.95933	1.27089	2.14993	0.345455	1.1484	0.967892	0.74874	1.10559	1.02066	0.657324	0.756717	1.05622	1.20589	0.840436	1.23332	0.802133	0.971649
UQCRH	0.815984	1.04151	1.06556	0.589711	1.04563	1.16526	1.01927	1.03012	0.86249	0.909851	0.908514	0.899855	0.860245	0.990033	0.631299	1.84151	0.710358	0.900175	0.911294	1.21893	2.13947	0.719125	0.958601	1.13794	1.04819	1.04252	0.797703	0.650489	1.15029	0.938075
LAMB1	0.440535	0.516886	0.610726	0.489067	1.32522	0.507665	0.671912	0.65503	1.05044	0.622086	0.450574	0.786464	0.871137	3.775	0.713046	1.13089	2.73832	1.00902	1.26906	0.855312	0.595825	0.905428	0.988674	0.981303	0.662586	0.46883	0.92976	0.684725	2.25356	1.04093
YES1	0.890271	0.566208	0.595481	0.577256	1.39834	0.766655	1.36381	0.908896	0.422496	1.1739	0.714292	0.618206	0.999641	0.897585	0.720075		2.13612	1.31772	0.93441	0.779905	0.829394	1.09566	2.05754	2.05592		0.395723	1.25147	0.797323	0.928202	0.807503
LYN	0.73871	1.06278	1.1199	0.955953	1.14155	0.871377	1.14625	0.983128	1.09017	1.10791	0.918687	0.968603	1.14504	0.990144	0.912307	0.670063	0.891259	1.01832	0.951208	1.04091	1.02353	0.957467	1.0356	1.09077	0.963149	1.21482	0.925318	0.936251	1.15429	0.974526
FH	0.818369	0.97458	0.887439	0.892528	0.996297	0.848347	0.724293	0.825387	0.934317	0.805138	0.90596	0.984131	1.06421	0.91318	0.748767	1.42198	1.1501	1.01812	0.893131	1.06651	1.42423	0.846276	1.2325	1.05208	1.1747	1.02055	1.08008	0.985634	1.28174	1.02944
THBS1	0.762504	0.818854	0.889909	0.829587	1.78103	0.800943	1.14539	1.02331	1.09617	1.28821	0.797045	0.930987	1.14844	0.924079	1.40086	0.673217	1.45709	0.493138	1.09084	0.824455	1.0559	0.780441	1.09737	1.18802	0.848337	0.815351	1.1761	0.5092	1.35137	1.00187
SP1																										1
ZFY																										1
COL1A2		2.24943	0.474503		0.668801					0.625636	0.439643			5.64194		0.449135	0.884117	0.58055	0.703886	0.67849		0.283764	0.416563		0.512187		0.683773		0.435264	1.27232
ANXA6	0.931953	1.38329	1.27844	0.707055	0.52849	1.25862	0.94636	0.81199	0.907013	0.972113	1.78524	0.993614	0.705593	0.958221	1.16611	1.97122	0.225264	0.725171	0.870292	0.79761	1.0771	0.681383	0.413184	0.877631	1.59435	1.69967	0.651948	1.34265	0.833166	0.905253
CD55	0.995057	1.10559	1.00733	0.812719	0.941835	1.02086	0.940471	1.07852	1.00208	1.44668	0.743641	0.872757	1.02404	1.09024	0.692843	0.989401	1.08135	0.95663	1.18239	0.860538	1.21001	1.0301	1.51707	1.2132	0.686885	0.773333	1.13993	0.731674	0.977232	0.875585
SLC3A2		1.02944	0.637842	1.2128	0.560067	0.487011	0.798713	0.571389	0.499624	0.654106	0.729234	0.70557	1.12474	0.845753	0.660668	1.19471	1.03873	1.06102	0.38974	1.21148	1.72752	0.839915	0.792365	1.28491	1.8363	2.19151	1.32865	1.31024	1.17786	1.0981
GUSB	0.784273	1.22234	1.10921	0.403076	1.4249	1.51628	1.22786	0.83889	1.23776	1.33848	1.47408	1.51369	0.705456	0.54753	1.07886	0.859178	0.500258	0.746139	0.754652	1.02692	0.887258	0.646344	0.587686	0.610181	1.48926	1.72696	0.714351	1.23046	0.808952	0.9887
PFKM	0.708977	0.959521	1.03558	1.48367	1.67941	1.0016	1.27103	0.848275	1.33919	1.38135	1.16308	1.26085	1.23886	0.616215	1.72639		1.0553	1.32447	1.24622	0.57694	0.329376	0.881626	0.924536	0.491601	0.679289	0.266056	0.487612	0.866477	1.08065	1.07584
HSP90AB1	0.810578	0.945866	1.02292	1.18328	0.989926	0.948751	0.972308	0.971887	0.939872	0.879679	1.06454	0.953093	0.984688	0.814248	1.00777	1.04676	0.948667	1.16384	1.09774	1.01441	0.872788	1.10771	0.971971	0.903991	1.32347	0.956146	1.07765	1.12552	0.956986	0.942953
SRPRA	0.951568	0.938173	0.904397	1.13676	0.720606	0.879239	0.696671	0.744133	0.880287	0.973056	1.01697	0.833641	0.872018	0.750539	0.619684	1.0059	1.31385	0.922217	0.897409	1.2693	1.40831	1.08743	1.18311	1.15982	1.05459	1.12179	1.21992	1.14194	1.06856	1.22813
ELANE	1.09239	1.24524	1.23049	0.218642	0.167245	0.827025	0.278813	0.598037	0.91632	2.13246	1.05939	0.533461	1.45234	1.68371	0.101242	0.887681	1.1382	0.28814	0.536935	0.801831	1.35918	0.541749	0.461508	3.12402	1.03785	1.29862	1.79512	1.03687	1.5327	0.622795
CTSG	0.844669	1.84757	0.973714	0.31281	0.222578	0.896034	0.514227	0.464537	1.57419	1.44143	1.18325	0.770786	0.908503	1.37427	0.120995	0.729437	0.594442	0.407201	0.665385	2.73778	3.12696	0.540292	0.385647	1.49751	0.730793	0.77566	1.25248	1.26003	1.25196	0.594845
HMBS				6.86165							0.363029				0.243208						0.406105	0.83518		0.393657	0.16418	0.272277	0.358764	0.380476		0.721478
ITGA2B	1.1775	0.985158	1.17834	1.00336	1.37357	1.01678	1.48469	1.25255	1.17919	1.31242	0.871324	1.11997	1.19256	0.979524	1.14446	0.761623	0.788517	0.883469	0.946062	0.898445	1.04673	0.826226	0.97123	0.903824	1.01633	0.485063	0.693254	0.565435	0.924037	1.01837
PDHA1	0.999781	0.871281	1.09304	0.928173	0.772991	1.03343	1.09987	0.921833	0.983946	0.91916	1.05768	0.869168	0.940186	0.996969	0.735819	1.2312	0.869074	0.96937	0.969696	1.27215	1.51632	0.787676	1.00419	1.11757	1.13427	1.16677	0.942144	0.812509	1.06592	0.917808
PLEK	1.19894	0.781305	0.947025	1.11622	0.788578	1.01398	1.13222	1.11221	1.33888	1.27147	1.04025	0.987546	1.28964	1.09575	0.949827	0.646785	1.41529	1.20567	1.19562	0.842653	0.561888	0.74448	1.56372	1.20422	0.611471	0.511291	0.70859	0.699647	1.00553	1.0193
CD14	0.921529	1.43409	1.24823	1.29056	0.440375	1.04249	0.880487	0.792887	0.750974	0.872516	1.4607	0.929315	0.319599	0.646904	0.331529	0.945204	0.299197	0.846782	0.382917	1.64139	0.54133	0.894264	0.38933	0.868979	2.50815	2.02488	1.19887	1.51327	1.13817	1.4451
COL4A2	0.130578					0.424668	0.295545	0.352857	0.278548			0.125539	0.326067	6.0662
CYC1	0.988174	1.0964	1.0404	0.958001	0.992555	0.955047	1.08057	0.83361	1.08176	1.01924	0.986498	1.02659	0.86687	0.713086	0.611516	0.609906	1.17279	0.964391	0.845842	1.3407	1.7033	0.788302	1.11047	0.980988	1.25627	0.946633	0.984257	0.872994	1.10762	1.0652
PTPRC	0.944744	1.23142	1.21095	0.933589	0.755012	1.26493	0.872742	0.845914	0.992685	0.896989	1.50588	1.00043	0.766444	1.07497	1.06326	1.42355	0.340564	0.69458	0.72717	0.767274	1.30079	0.744087	0.402642	0.999323	1.33029	2.05871	0.821621	1.28065	0.845222	0.90358
SNRPB2	0.694944	0.661436	0.998457	0.401627							2.2575													0.60767	1.37837
CFH	0.507963	0.885439	1.07769	0.700044	1.37239	0.793458	0.915861	1.17591	1.11742	1.24163	0.666893	1.12295	1.01105	1.37649	1.27884	0.567306	1.30084	0.477337	1.12636	1.35838	1.33041	0.833872	1.46584	0.746631	0.733364	0.420551	1.16319	0.681797	1.36179	1.18829
SNRNP70	0.776257	1.31821	0.875755	0.861764	0.784054	1.26532	0.909511	0.693237	0.845623	0.528209	1.25672	0.896573	0.528841	1.09945	0.829188	1.58711	0.30824	0.649662	0.776299	1.05355	2.14819	0.794336	0.408445	1.36915	1.34918	2.40383	0.87862	1.20143	0.878157	0.725097
HCK		0.670315									0.807368													0.662097		1.86022
FCGR3A	0.713953	1.2927	1.5254		0.793632	2.18371	0.513099	0.914632	1.45436	1.12719	1.24447	1.01448	1.56619	1.13153	1.0023		0.694191		0.524964	1.37688	0.836788	0.313064		0.612689	0.736975	0.921191		0.505623
ITGA5	1.15077	0.938761	1.03657	0.764544	0.95703	1.01303	1.27338	1.29071	1.02433	1.29102	0.865056	0.891612	0.964564	1.26139	0.6931	0.608088	0.84798	0.822302	0.92746	1.11756	1.2855	0.861101	1.2106	1.09741	0.602162	1.1276	1.1342	0.966761	0.875792	1.0996
VIM	0.900768	1.01378	1.14049	0.811428	0.645599	0.972674	0.719962	0.750624	0.873083	0.906485	1.28477	0.888295	0.657174	1.19151	0.71212	1.93354	0.344343	0.784026	0.758231	1.38403	1.50276	0.83609	0.571094	1.20639	1.16057	1.88908	1.15546	1.10997	0.985147	0.9105
SERPINF2																														1
RPS17	0.630695		0.730567	1.04019	1.20323	0.810576	1.00326	0.916511			0.952546				1.38797	1.01124		1.46665	1.46057				1.07558		0.698374	0.609919	0.818464	1.18366
GNAI3	0.892681	1.29128	1.16696	0.640491	0.786179	0.826712	0.705385	1.34521	1.09535	0.678236	1.38098	0.880099	0.497639	0.612431	1.00245	1.39989		1.08052		0.432643	1.43736	0.698244	0.397871	0.668035	0.9849	2.7164	1.09609	1.1384	0.996938	1.15064
ANXA5	1.08668	0.964424	1.26813	0.776502	0.640114	1.00054	0.814521	0.951175	0.760816	0.971957	1.09501	0.770432	0.744333	0.776768	0.741674	1.26888	0.891046	1.04175	0.885551	1.28537	1.21146	1.17255	0.816515	1.1254	1.51388	1.04919	1.06479	1.35077	1.06904	0.890736
RPSA	1.04558	0.854281	0.917514	1.23708	0.910341	0.976605	0.830257	1.20296	0.777052	0.752657	1.08109	0.923008	0.944329	0.941843	1.3947	1.48288	0.511542	1.17822	1.28515	1.26095	1.27109	1.13734	0.607399	1.08577	0.934191	0.731303	0.967394	1.16546	0.744264	0.847741
ADRA2A									1.72209	0.759789	0.59413						0.756284	1.37095				0.642506	1.153	1.35182		0.611457				1.03797
CD63																														1
SNRPA		1.08554									1.14654									0.513518							1.03295	1.22145
ENO2	1.06157	0.984568	1.08422	0.77667	1.3437	0.917348	1.02867	1.03642	1.39135	1.0956	0.897247	1.15342	1.23293	0.867421	1.85929	0.469597	0.783292	1.13512	1.57572	0.564013	0.374383	1.33468	1.01168	0.677377	0.802861	0.622572	0.985633	1.14724	0.831032	0.954387
ACAA1		0.54157		1.30962			1.07995		0.759963		0.849745	0.979978			1.05035	1.41494				0.603712					2.39395	1.25095	0.645842	0.536674		0.58276
SRP19																														1
GSTP1	1.52744	0.948532	1.07208	0.933875	0.905502	1.08369	0.920354	1.14387	1.07584	1.25707	0.998177	0.819443	1.14601	1.17821	1.04254	0.797231	1.08797	1.08213	0.983001	0.766426	0.444434	1.16212	0.993442	1.22801	0.792724	0.848173	1.08978	0.941431	0.851415	0.879107
SNRPC		1.66673	0.989342	0.916864	0.88362	1.03134	0.903958	0.819269	0.974267	0.86765	1.38376	1.21691	0.536294	0.875335	0.93817			0.465374	0.456216	0.760349	0.786677	0.893252	0.452447	1.24281	1.69978	2.61542	0.747949	1.18007	0.898442	0.797699
CD48	1.07993	1.36006	0.97304	0.924078	0.692951	1.32745	0.797321	0.717256	0.758657	0.617921	1.51434	0.934338	0.680403	0.871341	0.673338	2.3455		0.495874	0.593998	0.670659	1.62247	0.803738	0.548116	0.675264	1.35329	2.30145	0.74936	1.20827	0.838807	0.870787
VIL1	0.630324	0.679312	1.41925	2.52125	1.13333	1.22242	2.18398	0.88733	1.52713	0.967751	1.03295	0.997763	0.767426	0.756791	2.34336	0.70754	0.499005	0.768592	1.2812	0.654778	0.751473	1.00548	1.49195	0.142267	0.531014	0.284199	0.476962	0.639298	0.622354	1.07352
LGALS1	1.07039	1.03565	1.15616	0.853089	0.665611	0.766585	0.693907	0.872661	0.52504	0.739932	1.01621	0.763311	0.500611	0.9766	0.591872	1.68514	1.03872	0.821961	0.731649	1.39683	0.685624	0.919754	0.62115	1.94458	1.51654	1.35248	1.62649	1.2438	1.15322	1.03445
QDPR	1.21682	0.985961	0.990248	1.18708	1.25642	0.952061	0.994335	1.11144	1.03178	1.062	0.9327	1.13221	1.20389	0.788527	1.21696	0.884129	1.2382	1.11091	1.06153	0.823499	0.486562	1.16812	0.827652	0.927541	0.84822	0.532011	0.859341	1.03205	1.03467	1.10313
HMGB1	1.16989	1.23737	1.09182	0.885972	0.905703	1.29582	0.775632	1.02394	0.907851	0.851257	1.39627	0.987921	0.745811	0.935174	1.40691	1.00196	0.343515	0.887571	1.01799	0.978631	1.29107	1.04581	0.45396	1.11165	0.900208	1.1574	0.901457	1.53898	0.820038	0.932426
FBP1	0.408023	1.49069	1.69874	1.08225	0.408354	0.832614	0.713106	0.599825	0.920057	1.14553	1.77394	1.13232	0.552154	0.639093	0.549128		0.171955	0.894157	0.285236	0.870826	0.505887	1.14426	0.32657	0.529974	1.91266	1.70473	1.12286	2.24355	1.39038	1.95113
SPARC	0.746056	0.859381	0.751024	0.642937	1.70831	0.746253	1.20383	1.08401	0.965451	1.18962	0.715192	0.836657	1.43565	0.976714	1.91639	0.335942	1.74367	0.385251	1.1681	1.22186	1.44571	0.764058	0.899049	0.986798	0.868898	0.654152	1.11426	0.463899	1.08925	1.08163
GSTM1		1.05632	1.09809		1.17557		0.93902					0.883901		1.17033	0.84765					0.700682		0.659349		1.45674	1.15225			0.860083
TPM1	0.910428	0.919497	1.52097	1.31922	1.30746	1.0847	1.22432	1.21929	1.05004	1.08066	0.935389	1.08443	1.12376	0.67606	1.16443	0.160941	1.24883	1.28008	1.16434	1.00704	0.944278	0.86145	0.841248	1.08479	1.07878	0.592407	0.57313	0.449998	1.10544	0.986567
CLTA	0.921157	0.759103	0.940972	0.761707	0.927906	0.929464	0.908438	1.01937	0.881096	1.057	0.865867	0.894594	1.00085	0.950057	0.798541	0.998858	1.35526	1.33674	1.12839	1.29365	1.13323	1.05147	1.27782	1.28543	0.757	0.675778	1.188	0.816539	1.11506	0.97065
CLTB	1.10292	1.04827	1.16176	0.567027	0.917007	1.0226	1.01005	1.27538	0.784073	1.13866	0.902361	0.914859	1.17983	1.25033	1.03873	1.25996	0.640538	1.18631	1.0669	1.05307	1.27338	0.849606	0.929282	1.1677	0.90529	0.953191	0.801928	0.764656	0.993057	0.841292
ANXA4	0.976124	0.850634	1.17772	0.864541	1.61786	1.02776	0.823785	0.836938	0.95131	1.02122	1.04267	0.861768	0.879396	1.2165	0.823469	1.53047	0.618728	0.907029	0.853452	0.991538	1.22477	0.879366	0.617146	0.999342	1.23263	1.0898	0.842754	0.894192	1.32507	1.02202
CNP	0.81596	0.907164	0.840459	0.809738	1.05748	1.08452	0.83377	1.11775	0.700179	1.01286	0.762814	0.675188	0.918286	1.10977	0.823763	1.12753	0.916445	1.17372	1.16507	1.09229	0.876858	1.1591	1.44886	1.19101	0.869391	0.885542	1.22358	0.929926	1.38672	1.08426
CD7																														1
HMOX1		0.948351	1.55736	0.41843				0.577297		0.554172	1.4165	1.06971	0.37663		0.20221	2.1287			0.385415	0.668616	1.14829				1.32168	3.05371	0.71434	1.13905	0.627271	0.692266
DLD	0.866006	0.827474	0.881025	0.821687	0.884504	0.933341	0.993434	0.857245	1.0174	1.00018	0.827891	0.881309	0.931655	0.927483	0.696451	1.39686	1.19217	1.11131	0.971066	1.32328	1.58104	0.889493	1.26718	0.970533	1.09107	0.771234	1.13599	0.82111	1.17762	0.952958
HNRNPA1	1.06489	1.01035	0.937081	0.977355	0.627475	1.05954	0.739819	0.831343	0.749531	0.720247	1.17568	0.933217	0.724653	1.15792	0.857498	1.97232	0.378124	0.939236	0.895098	1.07507	1.2112	0.85891	0.669651	1.25073	1.0799	1.63088	1.2086	1.49252	0.92757	0.843603
SNRPA1	1.02559	1.13793	1.05408	0.965482	0.497656	1.46561	0.684105	0.617545	1.0376	0.892551	1.5674	0.884799	0.599038	0.999127	0.650094	1.34873	0.471073	0.67891	0.894215	1.35847	2.07147	0.830049	0.604761	1.08959	1.37677	1.45786	0.928753	1.32998	0.789261	0.691491
CTSH	0.800465	1.09358	1.0971	0.817575	0.462041	1.03994	0.494022	0.812418	0.86211	1.22184	1.38536	0.935343	0.585414	0.916655	0.188094	1.63703	0.393134	0.774679	0.577666	1.93075	1.05111	1.14448	0.50615	1.26607	1.13344	1.97268	1.63661	1.15322	0.900213	1.2108
COX6C	1.19478	0.889905	0.953031	0.403102	1.15103	1.29235	0.937619	1.43858	0.865873	0.833744	0.854989	0.831916	1.21041	1.26718	0.784811	1.48612	0.638663	0.837358	0.942931	1.28116	1.51581	0.936009	1.20027	1.21598	0.891037	0.924211	0.992648	0.651331	0.836531	0.740622
CD3G		0.791896	0.636549	0.801174		0.814314			0.722202		1.7577	0.743687			1.78655	1.12046		0.605142	0.632043					0.538466	0.683004	2.54895		1.65373	0.476896	0.687244
FGR	0.732823	1.0334	0.905559	1.01976	0.544215	0.830377	0.701694	0.571303	0.92749	1.05607	1.2214	0.788495	0.599836	0.802138	0.489952	1.67498	0.627172	0.925876	0.697301	1.50812	1.2211	0.873799	0.84512	1.21964	1.50584	1.78508	1.70374	1.34301	0.771038	1.07367
PARP1	0.969674	1.21539	1.12592	1.02506	0.952031	1.14432	1.01096	0.83779	0.841969	0.738861	1.45213	0.938568	0.625396	0.895515	1.28001	2.28927	0.275137	0.549793	0.72414	0.615643	1.61253	0.562554	0.427759	1.33525	0.872176	1.7299	0.666316	1.29271	0.958714	1.03451
IFIT2																									1
IFIT1				0.405145			0.204671				0.262996					1.20276		1.46548	0.248928			0.766854	0.695965		5.82032		0.710854	0.466014	0.334546	0.415475
ALOX5	0.650301	1.04936	1.02058	0.987874	0.494621	0.826667	0.622037	0.613433	0.887526	1.08777	0.975338	0.630642	0.664376	1.18156	0.378328	2.98436	0.376989	0.843021		1.70752	2.05097	0.667282	0.680617	1.4495	1.15165	1.05962	1.04907	0.752531	1.09905	1.0574
FURIN		0.663785	0.535741				0.835334	0.902122	0.838558								2.88312	0.731457			1.05429	0.783913		1.25697	0.792233	0.583355	1.45824		0.680883
LTA4H	0.535419	1.22752	1.37674	1.05442	0.717904	1.15332	0.785474	0.848993	0.974951	1.12826	1.29527	0.994931	0.931812	1.23815	0.927997	1.11282	0.750354	0.894348	0.732135	0.998201	0.891433	0.832682	0.573763	1.13579	1.2069	1.37538	0.995204	1.26812	0.930631	1.11109
ALDOC	0.859956	1.65452	1.0389	1.0107	1.15135	1.27686	0.995748	0.942308	1.11092	0.788559	1.17936	1.06119	0.936687	1.03447	1.38069	1.62284	0.590228	0.765125	0.789988	0.648289	0.794941	0.710208	0.642954	0.921541	0.907347	1.16683	0.771221	1.28734	1.0298	0.929114
C4B	0.49531	0.432568	0.489758	0.364692	1.70246	0.419429	0.385909	0.657722	0.346195	0.480347	0.354392	0.310413	0.7921	0.593375	0.511691	0.224803	0.623798	0.710456	6.2862	0.319135	1.06575	0.519106	1.22115	1.49553	3.39503	2.33763	0.86751	1.08359	1.13691	0.377048
H2AZ2	1.46661	0.805329	0.732187		0.914006		0.960712				1.36058			0.830269	1.23475						1.20497				1.07823			1.225	0.187358
H2AC14																														1
CLEC2L	1.20901	0.729982	0.8386	0.942758	0.798721	1.03008	0.84564	1.36503	1.33945	1.35764	0.877605	0.807816	0.82089	0.501813	0.859283	0.518036	0.841311	1.09003	0.823427	1.07162	0.631114	0.717126	2.14045	1.36446	0.770779		1.35856		1.16109	1.18767
SLFN14	1.38733	0.983392	1.26588	0.972229	0.790794	1.28121	0.996958	1.24355	1.29216	1.21535	0.912997	1.14389	1.29413	0.987558	0.999361	2.01854	1.15815	0.756771	0.894837	0.399664	0.549753	0.869788	1.35267	0.491204	0.836834	0.250014	0.994394	0.75784	0.878494	1.02425
GSTT2B		0.439984			2.63477		0.3131			1.88099					1.34248		0.37364	0.252813				1.88315						0.639454	0.239621
TRAPPC2B		0.959048		1.02476							0.952779	1.02611			0.736578										1.27646			1.02427
SULT1A4	0.868419	0.949155	1.21663	0.938969	0.946968	0.809089	0.995306	1.23458	0.598991	1.46056	0.485874	1.13186	1.21145	1.08709	0.817088		1.70599	0.814614	1.32061	1.36435	0.723347	1.33488	0.62926	1.12317	0.678691	0.635935	1.10528	0.652623	1.28919	0.87003
HSPA1B	0.827921	1.13797	1.06369	0.922989	0.802213	0.827749	0.991875	0.77547	1.0602	1.17964	1.03682	1.01564	1.0288	0.737425	1.19508	0.838015	0.896677	1.49409	1.0178	0.884643	0.621221	0.847504	0.720732	0.88749	1.35834	0.992047	0.921566	1.87889	1.07931	0.958187
U2AF1L5	0.878888	1.35258	1.22411		0.614966	0.457536	0.600663	0.392581	0.665903	1.08219	1.41772	0.997224	0.577226	0.717895		2.92969		0.403236			1.07451	0.88215		1.21327	0.99888	1.51759	1.04706	1.21874	1.13478	0.600613
--	0.828982	0.505054	0.455526	0.308392	0.906344		0.24152	0.262725	0.577388	1.19747		0.798362	0.634222		0.646538	2.93628	0.564977	3.27958	0.66345	0.668553	1.91596	0.434114	1.68717			0.342271	1.27841		1.29453	1.57218
--	0.765737		0.758808	0.523555	0.74811		0.498753	0.557363	0.78477	1.35092	0.45906	0.512044	1.05001	0.559595	1.14008	1.71288	1.5699	2.94999	2.07458	0.855214	0.890648	1.73882	1.31363	0.889254	0.587029	0.579919	0.745994	0.047003	1.04854	1.2878
--																														1
IGLC3	0.281487	0.514732	0.469411	0.074489	2.08937	0.439381	1.10052	0.221776	0.531814	0.627167	0.825258	0.595622	0.225005	0.273136	1.85202	1.65005	1.20232	1.68104	0.787899	1.02533	1.65349	1.00569	1.10603	1.34996	0.856445	0.651274	1.29459	0.924193	2.52908	2.16142
CALM3	0.971711	1.41651	1.26783	0.943812	1.2607	1.04122	1.23671	1.01414	0.945458	0.977811	0.987545	0.923523	1.04608	0.774572	1.41383	0.942647	0.684578	0.941893	0.87931	0.722408	0.822691	0.873347	0.663116	1.0857	1.33939	1.39608	0.839005	0.921466	0.850315	0.816591
POLR1D																										1
NOTCH2NLC																												1
SPDYE11
SRGN																														1
GZMB											0.954828	0.857016			1.11593									0.734893	0.824412			1.51292
RNASE2	0.836259	1.84999	0.834959	0.613664			0.499269	0.460781	1.29853	0.863671	1.70081	0.486805	0.781261	1.79914	0.461351		0.594493	0.302638	0.204258	1.01166	1.4885			1.16809	1.8253	1.6767	1.06965	1.40442	1.01243	0.755368
RO60	0.585456	1.13815	0.961285	0.828234	0.748377	0.65742	0.672833	0.904578	1.00359	0.998175	1.37123	1.08378	1.08669	0.907908	1.36507	1.70731	0.995677	0.573932	0.773142	1.45234	1.11101	0.827085	0.691611	1.02307	0.994011	1.49805	0.773991	1.33817	0.892836	1.03498
COX8A																														1
GAA	0.591763	1.0233	1.11023	1.60642	0.885571	0.843549	0.902999	0.77946	0.667228	0.923448	1.58422	1.23595	0.500683	0.748892	0.207753		0.262305	0.773979	0.319451	2.492	1.17741	0.848187	0.321608	1.40292	2.73254	0.927665	1.37375	1.4032	0.681627	0.671887
RRAS	0.722986	0.988402	1.29363	0.947595	1.40359	1.17136	1.4172	1.24711	0.907402	1.51287	0.819313	0.850502	1.1837	0.692525	0.869239	0.791227	1.27033	0.849697	1.14519	0.790499	0.939587	0.948132	1.58824	0.930506	0.865177	0.73406	0.51106	0.597003	1.04086	0.971006
HLA-C	0.670345	0.808962	1.07879	0.681663	1.08602	0.819582	1.06506	0.652564	0.951632	0.915371	1.02115	0.885013	1.55979	0.805643	1.28493	0.351609	0.701576	1.20717	0.936261	1.23893	0.838376	1.29828	0.987369	1.36839	0.788805	0.811023	1.16406	0.835407	2.46301	0.7232
ARAF	1.07446	0.856951	0.869282	1.08301	0.961922	0.889368	0.887205	0.949101	1.01935	0.951594	0.933075	1.03012	1.01365	1.0482	0.873084	0.838307	1.13874	1.16501	1.02879	1.24665	0.884427	1.29286	1.4452	0.974476	0.685917	0.746335	1.17142	0.972962	1.03805	0.930493
H1-4	0.895095	0.679888	0.778473	0.878862	2.60461	1.33182	1.53901	1.39103	0.606698	0.296431	0.985953	0.943567	0.674375	0.841949	3.78517	1.70392	0.266979	1.07943	1.21458	0.539656	0.543386	0.769086	0.621865	0.838916	0.68245	0.970294	0.435393	0.799584	0.560295	0.741212
DLAT	1.111	1.12576	1.05422	0.882091	0.922885	1.29475	1.32515	0.717481	1.09303	1.11394	1.1602	0.978644	1.02579	0.872252	1.02798	0.892478	0.838701	0.684067	0.59922	1.03563	1.26475	0.650776	0.843621	0.783079	1.39697	1.32912	0.683315	1.27302	1.00167	1.01841
TXN	1.13282	1.14246	1.20629	1.00487	1.15246	1.01283	1.15224	1.0928	0.965583	1.14187	1.19745	1.07104	1.12004	1.07104	1.21381	0.631368	0.927462	0.948202	0.915485	0.745475	0.546268	0.981211	0.843041	1.12676	0.953168	0.707924	1.01524	0.888392	1.04789	1.04453
COX5B	0.973148	0.81206	0.97031	0.838953	0.794221	0.961255	0.837399	1.01511	0.918618	0.981053	0.937673	0.738476	1.29573	1.0814	0.676919	1.13559	0.908685	0.953214	0.825777	1.36006	1.80284	0.922064	0.983148	1.34519	0.998216	1.07673	1.26796	0.849764	0.934497	0.803952
CTSA	0.982574	0.847673	1.04472	1.04432	0.753271	0.98155	0.913745	1.18357	1.07154	1.32632	0.946088	0.960224	1.17391	0.906345	0.906659	0.546772	1.81835	0.78658	0.809861	1.2265	1.17147	1.08348	0.99621	1.15911	0.797238	0.895886	1.34191	0.788209	0.466413	1.06948
MGST1		0.959721		0.678293							0.156155										1.29961					1.95069		0.955534
PRKAR1A	1.21482	0.802943	0.953383	0.972414	1.3882	1.0445	1.16509	1.4609	0.835743	1.01714	0.73901	0.928301	1.17184	0.933212	1.40618	0.820001	1.01512	1.30822	1.29892	0.772581	0.598489	1.1729	1.39706	0.702913	0.674209	0.507641	0.901026	0.850766	0.895764	1.05073
TFPI	0.562117	0.77278	0.719755	0.826055	1.06493	0.901595	0.879204	0.910479	0.798456	1.10979	0.636877	0.831095	0.931755	0.793249	0.697462	0.752394	2.82054	1.07788	0.895287	1.29341	1.05059	0.795101	1.66773	1.09982	0.56919	0.959827	1.73485	0.6145	1.1909	1.04237
PF4V1																														1
UROS				1.71775																						0.282248
ESD	0.766246	1.06798	1.00461	1.07309	1.01487	1.02334	0.960937	1.02087	1.12058	1.18791	1.13877	1.18257	1.15101	0.771055	1.1442	1.16598	0.953695	0.92177	0.884756	0.763308	0.430364	0.798694	0.837749	1.31905	0.848116	0.963239	1.04395	1.16192	1.22402	1.05536
HSPD1	0.86545	0.972986	0.889959	0.735086	0.808313	0.923098	1.00249	0.946288	0.918634	0.806974	0.872295	0.828911	0.984762	0.856438	0.701649	1.60345	1.25975	1.12393	0.866322	1.13995	1.5347	0.817794	1.2168	1.13171	0.975962	1.04915	1.03516	0.923523	1.29402	0.914446
CLU	0.692631	1.03859	0.844474	0.634015	1.58106	0.738357	1.29518	0.857466	1.30087	1.02276	0.70268	1.10888	1.21068	0.752617	1.21241	0.912733	0.931764	0.783981	1.00286	1.15359	1.23946	0.666089	1.37775	0.711307	1.01733	1.18267	0.747238	0.735616	1.2662	1.27874
HSPA5	0.97404	1.09497	1.01082	1.13755	1.15666	0.927426	1.07656	0.902063	0.869534	0.890427	0.945664	0.970697	0.925817	0.695295	1.06632	0.85578	1.35414	1.21601	0.798122	0.97188	0.865917	0.930397	1.03313	1.26192	1.05749	1.16341	0.995813	0.945582	1.09483	0.811752
LAMC1	0.536265	0.591008	0.663928	0.542763	1.35616	0.614009	0.738473	0.936695	1.34988	0.878335	0.349594	1.09146	0.776722	3.26284	0.851048	1.16013	2.20655	0.825675	0.943352	0.769766	0.741144	0.823592	0.893134	1.19451	0.818479	0.726873	0.997786	0.527246	1.84559	0.986993
CD37	0.816672	1.21413	1.04154	1.33731	0.823868	1.10457				1.16693	1.6624			0.556505	0.880615	1.18717	0.872532			0.768655					0.56641	1.10768		0.9406	0.80454	1.14787
ACP2	1.11922	0.940785	1.06602	1.08824	0.99677	1.08892	1.0624	1.1109	1.39829	1.28276	1.05536	0.927132	1.24224	0.603252	0.917008		1.13131	0.846835		0.966113	1.16004	0.767892		0.872127	1.30785	0.790172	0.65651	0.826943	0.853715	0.921214
HSPA8	1.04909	1.01997	1.05776	0.895701	1.14122	0.917474	0.959692	1.10546	0.930573	0.980137	0.857368	0.971995	1.1298	0.882832	1.09219	0.957214	0.923846	1.24894	1.09909	0.969251	0.92659	0.970844	0.976597	1.12671	0.916854	0.935618	0.956594	0.918447	1.12494	0.957214
SLC2A1	0.487517	0.193065	0.243412	8.63428		0.913125	0.371425	0.892188	0.437549	0.607619		0.441061	0.656503	0.859917	0.281036	0.546002	0.601215	0.753621	0.633464	0.76709	1.31318	1.12852	1.92512	0.391971	0.258713	0.894941	1.0759	0.499784	0.698603	1.49317
SLC2A3	1.08544	0.924314	1.06014	1.24585	1.41183	1.00636	1.61526	1.00783	1.21922	1.22334	0.807747	1.11017	0.791297	0.617245	0.770972	0.329584	1.40739	1.05692	0.961267	1.16641	1.07576	0.872865	1.22837	0.910438	1.1018	0.857303	0.800498	0.531831	0.840883	0.961681
EPB41	0.899198	0.773409	0.756436	3.08657	0.662402	0.912996	0.687176	0.944368	0.772286	0.73971	0.899226	0.810365	0.746964	0.858875	1.04013	1.18237	1.25776	1.0655	0.960246	0.797526	1.07262	1.33135	1.402	0.753014	0.45235	0.998489	1.22231	0.898377	0.95696	1.05902
UMPS	1.07249	0.806179	1.35088	1.82826	0.773408	1.01962	0.663322	1.47097	0.78137	1.01708	1.39705	0.709697	1.08612	0.885264	0.975909	0.489708	1.37183	0.941583	0.83291	0.95658	1.0368	1.06009	0.533958	1.37996	0.720333	0.624095	0.915238	0.922925	1.45449	0.921878
PDHB	1.06719	0.961178	0.87275	0.813268	0.876428	0.987467	1.07193	1.03195	0.991761	0.73312	0.834551	1.00695	0.946753	1.05354	0.73732	1.49763	0.884423	0.968581	0.968937	1.08546	1.59016	0.779956	1.09924	1.05257	1.00951	1.2738	0.933513	0.840909	1.08396	0.945187
DBT		0.924095		1.15116	1.06931	1.01345		0.816781	1.24331	0.870555	1.15277	0.887308		0.872449			0.705771	0.81954		1.17924	0.993666	0.641267	0.688874	0.986669	1.85648	1.11101		0.784953	1.20901	1.02232
ITGAM	0.820181	1.07787	1.13699	0.792198	0.396835	1.06763	0.643263	0.69787	1.02808	1.19618	1.0382	0.720795	0.731042	1.25353	0.351589	1.45788	0.533847	0.737677	0.383579	1.88965	1.92499	0.817422	0.504839	1.39219	1.37419	1.56843	1.20446	0.999706	1.09784	1.16104
PYGB	1.13377	0.957621	1.1003	1.06657	1.0164	1.01343	0.979384	1.00195	1.23841	0.86243	1.02243	0.999265	1.3365	0.917158	1.32383	0.590771	1.18626	0.973321	1.01525	0.971598	0.552158	1.00102	1.31174	0.943293	0.9521	0.488336	0.900947	0.814914	1.18837	1.14047
RALA	0.738459	1.14241	0.708071	1.10562	1.02934	0.833652	1.06272	0.837966	0.832186	0.8724	1.06239	0.772355	0.74283	0.940209	0.963002	1.55244	0.867434	1.08193	0.815499	1.02161	1.14722	1.03024	0.971712	0.945907	1.15357	1.2195	1.13672	1.11099	1.11604	1.18556
RALB	0.913468	0.872234	1.16851	1.14363	1.39397	1.09875	1.67795	1.28715	0.888996	1.06225	0.897849	1.07102	1.16193	1.05682	0.92355	0.432934	0.676498	1.02728	1.1868	0.946783	0.771336	0.862419	1.18051	1.02919	1.05968	0.55271	0.847943	0.618721	1.08541	1.1037
BCR	1.00309	1.12474	1.04762	1.13829	1.31474	1.23245	1.07034	1.07954	0.899641	0.979707	0.925755	0.733197	0.808811	0.912669	1.0849	0.509686	1.36273	1.11533	1.13438	1.20434	0.653035	1.23975	0.590313	1.27732	0.868028	0.642717	0.97388	1.08798	0.80914	1.17588
SPTB	0.752266	0.609599	0.853557	3.19369	0.853987	0.880617	0.964133	1.02127	1.06481	1.07151	0.687999	0.913519	1.0348	0.749191	0.911367	0.64335	1.11567	0.940026	1.06702	0.879879	0.814873	1.22114	1.49943	0.717396	0.583431	0.774406	1.17668	0.749868	1.03031	1.22422
LAMP1		0.991319	0.898283	0.719574	0.879496	1.33623	0.991893	1.26877	0.937329	0.794147	0.886896	0.729381	0.979429	1.27309	0.772486	1.17549	0.804169	0.903096	0.889769	1.46925	1.57921		0.966497	1.09229	1.04452	1.07631	1.12552	0.820549	0.77888	0.816131
ACADM	0.915078	1.05781	0.953851	0.713058	0.815922	0.456107	1.07844	1.04776	1.01094	0.869982	0.45705	0.721462	1.00774	0.762663	0.706433	1.65248	1.25585	0.976794	0.797283	1.38827	1.65212	0.848061	1.27666	0.867261	1.00178	1.05354	1.25701	0.996003	1.26395	1.13864
TOP1	0.89118	1.13586	1.00595	0.816911	0.566336	0.894468	0.703445	0.778915	0.705689	0.330736	1.23027	0.773852	0.655637	0.860595	0.440235	2.64828	0.277505	0.684082	0.766023	1.46936	2.40392	0.926201	0.648434	1.07098	1.3691	1.90699	1.06488	1.25757	0.915762	0.800835
G6PD	1.07896	1.06507	1.03539	1.03855	0.912564	0.946891	0.878463	0.88541	1.11807	1.42403	1.0408	0.966648	1.204	0.908053	0.961776	0.537092	1.36928	0.961911	0.868088	1.26648	0.698846	1.12601	0.800653	1.32985	0.878914	0.687344	0.966106	1.02123	1.16719	0.856315
UBL4A	0.914398	0.974337	1.12346	1.4135	0.911673	0.623104	0.98659	0.994717	0.970997	0.950298	0.759997	0.973109	1.03786		1.019	0.396807	1.4659	1.62659	1.35258	1.06323	0.67823	0.977504	1.00579	0.958744	0.911943	0.878597	0.613479	1.04768	1.01652	1.35337
MTHFD1	0.93395	0.928504	0.911193	1.09277	0.802975	0.860167	0.72737	0.976157	0.806402	0.925491	0.998193	0.827533	0.971878	0.844832	0.860702	0.993173	1.41027	1.26686	1.06257	1.02318	0.784759	1.28486	1.15738	1.1994	0.926605	0.810211	1.19176	1.10696	1.2065	1.10739
CETP		0.57878							0.359524								1.204	0.531376	0.608924				3.61176						0.616382	0.489258
EPX	0.348832	0.706344	0.146572	0.213114							0.274515										2.47255				2.98303	0.855044
IGF2R	0.653558	0.953375	0.897574	0.693186	0.533715	0.958242	0.554986	0.418203	0.78118	0.678469	1.11944	0.866569	0.687744	0.847598	0.564299	1.03731	0.781602	0.76037	0.57273	1.8145	2.37612	0.770258	0.472587	2.06476	1.19314	1.95979	1.41615	1.31283	1.07897	1.18076
ADH5	1.04266	1.16251	1.12769	1.04136	1.22119	0.993198	1.13868	1.00016	1.15419	1.12586	1.10736	1.03506	1.13238	0.969544	1.57872	0.669648	0.747832	0.961751	1.00652	0.608338	0.452459	0.946483	0.896031	0.880593	1.07585	0.916586	0.760878	1.15385	1.04253	1.05009
MS4A1	0.260583	1.07009	0.326986	0.379788		0.60077	0.412678		0.177118	0.408921	1.19499	0.420591		0.501607	0.913225	8.79099	0.408603	0.221677	1.51929		1.83041		0.19968	1.09338		0.84674	0.383085	0.523628	0.664653	0.850508
PRPS2		1.20113	1.52495	1.0697													0.673933				0.915454				1.04791	1.06449	0.736072		0.766361
CD79A																1.87183					0.631237			0.496932
PABPC1	0.87736	0.889956	0.964845	1.35839	0.780448	0.880337	0.662726	0.8052	0.795773	0.91129	0.984498	0.927856	0.780117	0.951367	1.05252	1.36241	1.21969	1.07865	1.26357	0.997976	0.922233	1.3405	0.961786	0.6611	1.16476	1.13119	1.01821	1.30564	0.952001	0.99759
PCNA	0.867865	0.988781	1.11651	0.749677	0.592357	0.824594	0.541049	0.772353	0.570779	0.672477	0.927928	0.643271	0.910491	0.97694	0.604664	2.19141	0.492977	0.968473	1.17241	1.18217	0.96754	1.0647	0.81627	1.41188	2.01402	1.98366	0.438453	1.68464	1.14443	0.707231
HARS1	0.948504	1.01928	1.00187	1.05767	1.01232	1.04535	1.01108	0.878357	1.00586	0.990793	1.10988	0.996861	1.02538	0.934232	1.3401	1.22041	0.754656	1.01148	0.992719	1.03279	0.675777	1.04052	1.00586	1.02079	1.04917	0.845987	0.863082	1.08176	1.04764	0.979818
COL6A1	0.525885	0.450143	0.393281	0.370373	0.253864	0.919639	1.00358	0.582102	0.40376	0.767163		0.702529	0.969767	11.7193		0.508736	0.568744	0.736356	0.317413	1.15986	0.429327	0.215537	0.635534	0.526908	0.613381			0.153872	0.148022	0.924925
COL6A2	0.502711			0.448119		0.445434	1.76846	1.47857	0.432234				0.607742	4.9744						0.256029	0.731891		1.00721		0.332298				0.313281	0.701612
COL6A3				0.792666		1.13546	1.06674		0.856224		0.417999			1.05376								0.788294	2.03136				1.05507	0.886829		0.915594
SLC25A4																														1
SLC25A6	0.598582	1.11543	0.615873	1.0239	1.02006	0.510096	1.05394		0.952703		0.527211	0.905107		0.451693	0.680363	1.80682	0.662675	0.592495	0.419351	0.359184	0.68623	0.459413	0.910445	0.449444	2.97002	3.57795	0.820018	1.99658	0.875774	0.958658
F5	0.722734	0.662085	0.878046	0.467947	1.77426	0.801326	0.822709	1.04033	0.974597	0.881364	0.535293	1.02114	0.928544	0.990091	0.761969	0.759123	1.23237	1.13612	1.33097	1.72237	1.20269	0.700803	1.79207	0.674367	0.681961	0.909124	1.04337	0.712384	1.64049	1.19936
IMPDH2	0.956224	0.969669	0.962414	0.863477	1.04498	0.862712	0.704705	0.942647	0.826904	0.973629	1.12491	0.931765	0.769565	1.05782	1.07856	1.0495	0.670961	1.27413	0.830864	1.32259	1.34705	0.883777	0.622508	1.01576	1.27766	1.32518	0.95882	1.25337	1.06668	1.03117
TPR	0.791752	1.07107	0.97541	1.00372	0.611892	1.00634	0.679358	0.660162	0.843803	0.685453	1.31381	0.896041	0.600242	1.02753	0.65773	2.45554	0.353169	0.79967	0.805748	1.19643	1.94261	0.757259	0.621937	1.15032	1.06199	1.80502	1.1836	1.19333	0.979918	0.869146
FCGR1A			0.401031					0.43504		0.412415	0.559358	0.474094				0.823053			0.640083	0.867799	1.46035	0.870297			4.50724	1.10301	0.869			0.577228
FCGR2C	0.723607	0.809486	0.798682	1.43978	1.04726	0.743383	1.04069	1.05569	0.825653	0.977936	0.697864	0.785617		0.638838		0.931642	0.998542	1.27854	1.25269	0.908107	1.04514	1.27951	1.73222	1.29459	0.758506		1.10922	0.646313	1.20142	0.979089
ANXA3	0.941872	1.10482	1.26507	0.864751	0.632177	1.10967	0.837184	0.962693	1.57262	2.0217	0.857959	0.756843	1.28036	2.07935	0.600945	0.573746	0.801153	0.725274	0.742431	2.08595	2.06387	0.702429	0.701157	0.912511	0.429623	0.346247	0.759112	0.652845	1.06924	0.546393
GZMA	1.53659	0.547471	0.95669	0.680988	1.0474	2.40857	0.851053	1.05568	1.42755	0.791475	1.22456	1.17209	0.328254	0.810838	1.2466	0.534754	0.230763	0.708295	0.904368		1.28147	1.3603	0.223094	1.4924	1.45902	1.31668	0.359922	2.29308	0.252429	0.497632
BCKDHA	0.915743	1.11244	0.997391	1.84096	1.01764	1.0793	0.831419		0.856382	0.470464	1.65615	1.02733			0.803894			0.333805			1.46291				0.91942			0.84925	1.01823	0.807274
RNASE3	0.367738	1.04553	0.552573			0.787724			1.44872	3.92732	1.0338	0.301873		2.28443			0.428			2.17916	0.364571	0.04478	0.10335	1.331	1.65546	1.11931	0.526159	0.525439	0.535435	0.437627
ACTN1	0.956954	1.02268	1.04405	0.92109	1.21423	0.882571	1.18155	1.17125	1.05042	1.11598	0.819015	1.00099	1.24523	0.971886	1.27187	0.510415	1.00912	1.20184	1.12113	0.801225	0.680272	0.926605	1.19222	1.04454	1.02816	0.75385	0.954297	0.750751	1.09606	1.05975
MYL4		3.0444		1.73162				1.49787				0.147557	0.699943	1.3435			0.464993			1.42997	0.610189	0.399491			0.355088	0.35991	1.01177	1.55214		0.351577
MYH7																														1
SRC	1.08316	0.864652	1.05785	1.03415	1.13492	1.05581	1.1417	1.37542	1.12515	1.18964	0.823031	0.971448	1.34716	0.971534	0.968461	0.610444	1.16186	1.06158	0.974723	0.847418	0.614351	1.08841	1.69343	0.922991	0.728385	0.53174	0.906589	0.744155	0.991354	0.978486
PEPD	0.905966	1.23178	0.920723	1.00387	1.14486	1.15985	1.05772	0.678541	1.03513	0.917844	1.07157	1.5208	0.626622	1.05817	1.50447	1.06532	1.12367	0.98155	0.581362	0.767487	0.595579	1.07054	0.772435	1.14968	1.17564	1.14896	0.858771	1.01745	0.86705	0.986588
XRCC6	1.06305	1.27937	1.17188	0.963869	0.899507	1.2225	0.955629	0.916656	0.914503	0.723043	1.57913	0.967804	0.759574	1.12451	1.07047	1.43452	0.298848	0.611111	0.672749	0.965874	1.42524	0.793054	0.317994	1.06186	1.20543	1.66235	0.729175	1.32569	0.898617	0.985991
XRCC5	1.00153	1.35237	1.20024	0.926831	0.783331	1.21592	0.802592	0.830093	0.89179	0.783554	1.56099	0.934204	0.750114	1.0498	1.03544	1.29632	0.267749	0.665543	0.717687	1.00147	1.3626	0.903967	0.425761	1.13585	1.36349	1.67787	0.805339	1.42799	0.90102	0.928532
COX4I1	0.979828	0.963465	1.05106	0.797298	0.883055	1.02443	0.841149	1.03788	1.03561	0.963843	0.963033	0.982744	1.11538	1.00559	0.735303	1.11786	0.83186	0.855243	0.841851	1.06774	1.56435	0.892343	1.08967	1.11457	1.02001	1.08902	1.21199	0.924961	1.02762	0.971242
GP1BB	1.10095	0.740818	0.979886	0.76338	1.04058	0.976073	1.27401	1.28065	1.04597	1.41802	0.78294	0.994759	1.32171	0.917648	1.27193	0.322598	1.30469	1.03683	1.35525	0.841285	0.839204	1.10973	1.34102	1.02396	0.801769	0.530858	0.925657	0.705178	0.959087	0.993551
IFI30											0.380775	0.589794													2.26465			0.764779
LAMP2	0.905819	0.890929	1.05552	0.771378	0.799858	1.24063	0.818708	0.94426	1.09722	1.15476	1.05773	0.720605	0.854509	1.10089	0.633246	0.587401	1.15688	0.939991	0.785938	1.55301	1.86709	0.926689	0.808541	1.20483	1.31316	1.0205	1.11007	0.849023	0.887134	0.943682
RNH1	0.885068	1.07148	1.21075	1.00838	0.805659	0.948176	0.889668	0.918753	0.808567	0.92369	1.14508	0.84259	0.864506	0.867752	0.925855	1.17606	0.904751	1.1446	0.963666	1.01453	0.663832	1.09171	0.793619	1.49518	0.853616	1.23761	1.17098	1.20947	1.05856	1.10584
CYBA	0.951535	0.963884	1.1701	0.932115	0.319433	0.944797	0.508664	0.60515	0.850182	1.02094	0.906597	0.779547	0.603356	1.33343	0.299065	1.94329	0.484069	0.691285	0.440335	2.21951	1.9838	1.02737	0.584244	1.63239	1.56583	1.61008	1.58102		0.352355	0.695615
CCL5	1.60749	0.332091	1.34681	0.809474	3.1168	0.531214	1.29309	3.39193	0.102996	0.431131	0.459807	0.321647	0.358649	0.914392	1.80473	0.333822	0.406751	2.57249	2.02782	0.231395	0.275165	0.958227	2.98315	0.466163	0.491527	0.148243	0.902008	0.116657	0.387922	0.876405
NCAM1
ICAM2	1.87757	1.03537	1.14143	1.2039	1.36866	0.894665	1.23118	1.1267	1.00612	1.47208	0.855025	1.15047	0.996756	0.857119	0.792593	0.323358	0.896738	0.78734	0.808097	0.783133	0.925081	0.848527	1.02927	0.668302	1.07629	0.939657	1.11321	0.784278	0.909754	1.09735
VCAN	0.702651	1.04164	1.07909	0.626442	0.531699		0.492591	0.600433	0.417531	0.386378	1.15044	0.62303		0.815876	0.61108	0.403523	0.325308	0.350288	0.21078	2.91584	2.33685	1.09878		2.05774	0.641375	1.7997	0.7522	1.32925	0.841079	2.8584
ITGA4	0.844984	1.59544	0.834015	0.728753		0.905794	0.534547		0.447066		1.01629	0.608673		0.743801		1.44126		0.449221	0.311276	0.767163	1.46251	0.688726		0.905563	2.11079	2.57432		1.0298
ATP1A3																													1
EEF2	0.893725	0.97258	1.0675	1.10182	0.871015	1.01233	0.706783	0.978103	0.821687	0.819278	1.18517	0.894342	0.885529	0.952778	0.961475	1.53858	1.02614	0.916641	0.963384	1.12767	1.03498	1.17095	0.61368	0.808642	1.01339	1.24728	1.25527	1.35587	0.811874	0.99153
PDIA4	0.854527	0.936869	0.786089	1.01264	1.13673	0.868271	0.907151	0.922329	0.73219	0.862216	0.802939	0.822937	0.976028	0.798079	0.899821	1.24397	1.50159	1.37574	1.13721	1.06391	0.849787	1.06662	1.48673	1.24377	0.801386	0.736971	1.17875	1.05542	1.09992	0.839429
C6																	1
P4HA1		1.20593	0.852873	0.598074	1.12345		0.805401		1.52544	0.923878		0.908404	0.9403	0.873121		1.11719		1.33403		0.823922	0.876101	1.24386	0.694203	1.25429	0.518502	1.3004	1.5634	1.13171	0.814678	0.57085
CEACAM1		0.451536	1.00188			0.630194	0.178491		1.49567	0.953268	0.446259		0.602592	2.10818						1.97735	3.40285					0.226791	0.248327		0.27661
TPT1	0.680123	1.20555	1.10516	1.85139	1.27009	0.818581	1.16619	0.7382	1.06897	1.25688	0.934084	1.00251	0.748518	0.705188	0.927284	0.374025	1.88422	1.5826	1.20618	0.58291	0.326474	1.16207	1.39748	0.80795	0.758133	0.689268	0.946435	1.06897	0.959853	0.774704
ALAD	1.29302	1.18175	1.24253	1.33418	1.27754	1.17126	1.13097	1.09332	1.16285	1.25145	0.994829	0.905355	1.43723	1.17628	0.983939	0.490013	0.609108	1.26349	1.08857	0.917095	0.460456	1.01889	0.938441	0.548999	0.737522	0.523644	0.702046	0.863016	0.847459	1.35476
PRG2	1.11351	0.616781				0.98835		1.13832						0.820617							1.32242
HLA-E	0.849176	0.979599	0.931819	0.991986	1.38991	1.23912	1.68068	0.356748	1.30465	1.01557	0.995869	1.17214	1.07595	0.63397	0.694163	1.24573	0.520873	0.168969	1.54902	0.548395	0.480595	0.911218	1.11446	0.756364	0.895688	1.37346	0.762808	1.24742	1.927	1.18664
HLA-DRB4		1.66532		0.971477			0.594476	1.07534		0.923486	0.611626				0.614339	1.03825								1.50569
HLA-DOB																					1.61894								0.381059
LCP1	1.04038	1.3597	1.25204	0.772033	0.860607	1.26245	0.786268	0.879803	0.99049	0.908134	1.4772	1.05886	0.792749	1.02472	1.14813	1.47964	0.400013	0.682155	0.674559	0.828938	0.608727	0.893514	0.451891	1.13744	1.51734	1.51959	0.925098	1.50899	0.797316	0.961231
PLS3	1.28922	0.666098	1.16752	0.782672	1.77094	1.32509	1.36332	1.25894	1.50674	1.07059	1.02761	0.924743	1.82662	0.935825	1.30107	0.749663	1.27601	0.79052	0.545213	1.01673	0.631001	0.662225	0.686779	0.849733	0.750674	0.227378	0.709716	0.802073	0.942393	1.1429
APEH	0.837101	1.10058	1.03367	1.29228	1.00242	0.935085	0.979223	1.01839	0.975962	0.982434	1.02812	1.31012	0.941842	0.759593	1.31268	0.587726	1.13823	0.943473	1.13597	0.669712	0.50851	0.945155	1.2644	0.884708	1.14428	0.920459	1.04971	1.06307	1.08422	1.15086
ETFA	0.921567	0.847236	0.899088	0.891145	0.975966	0.896091	1.05157	0.816665	1.06948	0.81097	0.88088	0.722118	1.01628	0.838694	0.725639	1.4532	1.18337	1.0198	0.984733	1.26085	1.3982	1.01943	1.35084	0.912875	1.05142	0.979788	1.04573	0.877733	1.12186	0.976791
GYS1	1.2097	1.15471	1.16728	0.894274	0.796935	1.26176	1.01236	0.85704	1.45205	0.856176	1.14294	1.02579	1.03563	0.882107	1.20571	0.258375	1.02366	0.848596	0.85232	1.54068	1.01296	0.923862	0.711696	1.04534	1.35983	0.346134	0.73397	1.01535	1.24666	1.12612
PRKAR2A	0.860191	1.01593	0.814945	1.95001	1.00153	1.13989	1.45959	0.938638	0.936543	0.801801	1.55275	1.44383	1.09103	0.979904	1.43985	0.762316	0.851603	1.18063	0.873807	0.604218	0.462427	1.24494	1.18937	0.75289	0.932773	0.339143	0.612754	1.10899	0.304471	1.35323
ENO3					1.46453	1.04063	0.875352				1.07153	0.94132						0.698604							0.908031
GTF2F2											1.16965				0.777819										1.05253
CD59	0.948003	0.924909	1.13193	1.12334	0.985412	0.968171	0.891445	0.824517	1.40645	1.07715	0.992601	1.05158	0.925609	1.08593	0.637028	0.550187	1.0281	0.94794	1.04216	1.32527	1.60482	1.07003	1.18925	0.816055	0.768467	0.781891	1.10114	0.637855	1.05717	1.10559
SELL																										1
MIF	1.54325	1.14205	1.31057	1.17002	1.04053	1.10008	0.157533	1.11125	1.02502	1.53618	1.74231	1.04076	1.21768	0.804769	0.864286	0.181687	1.22412	1.26816		0.551442	0.506778	1.18592	0.619502	0.946312	1.08995	0.785379	0.745253	1.30414	0.736727	1.04833
CD99	0.648393	1.69472	0.906213	1.68066	0.996772	1.04128	1.03715	1.69399	0.94261	0.507062	0.791564	0.807118	1.29406	0.460103	2.02469	0.377728	0.410891	0.966989	2.18384	0.307879	0.596887	0.412007	0.584672	0.964488	1.02192	2.05022	0.204887	0.798251	1.57236	1.02059
PRF1	1.79984	1.67762	1.01382	0.463324	1.78806	2.46127	0.958451	0.936221	1.17043	1.04591	1.10286	1.56254	0.872152	1.51166	1.72513	0.719094	0.072378	0.922037	0.949481	0.301155	0.878193	0.60266	0.549651	0.217197	0.81882	1.3191	0.242945	1.25476	0.172625	0.890612
PRKCSH	0.977526	0.913374	0.881566	0.862245	0.854552	0.862674	0.916272	0.966542	0.915985	0.957561	0.910905	0.829221	1.05291	0.909259	0.843854	1.11356	1.28165	1.11227	1.01774	1.13653	1.02225	0.964967	1.18372	1.45446	0.888579	1.08222	1.15921	0.898811	1.11896	0.910619
HCLS1	0.886787	1.07712	0.95902	1.15276	0.844598	1.05552	0.789773	0.873889	0.833097	0.678043	1.28977	0.998879	0.697812	0.716305	1.34843	1.69458	0.517646	1.11449	1.02689	0.71746	0.97006	1.03362	0.694708	1.04266	1.12885	1.48072	1.11268	1.41061	0.816774	1.03644
FDPS	0.914164	1.47106	1.18571	1.09963	1.13059	1.04497	0.880566	0.829491	1.02016	1.27213	1.21546	1.01105	1.12934	0.814623	1.16842	0.998276	0.781501	0.784608	1.38062	0.627971	0.608551	0.955572	1.42783	1.09805	0.87064	0.704142	0.848415	0.84069	1.0577	0.828066
COX7A2		1.16221	0.790548	0.709128	1.02467	0.480764	1.06011		0.797777		0.71524	1.29317	0.526131	0.50859	1.20159	1.41417		0.55669		0.944221	1.26262	0.571675		0.615426	1.99372	2.15765	1.06096	1.20288	0.970725	0.979334
NID1	0.536175	0.698308	0.718746	0.528154	1.50788	0.830716	1.0759	1.00667	1.22738	1.17961	0.720434	0.96235	1.01642	0.982577	0.790754	0.617224	1.98893	0.678503	1.07066	1.64666	1.41128	0.983949	1.05691	1.51425	0.746501	0.863149	1.14809	0.668372	1.05311	0.770351
AKR1A1	1.23023	1.33472	1.27199	1.03186	1.0494	1.10063	1.23891	1.055	0.898927	1.10283	1.10759	1.09307	0.878842	0.841691	1.43343	1.08141	0.760303	0.951936	1.01292	0.510894	0.450322	1.12939	0.680027	1.13766	0.936555	1.14767	0.706595	0.721341	1.00459	1.09924
PKM	1.06789	0.854493	0.886361	0.936927	1.0933	0.87069	1.05136	1.06361	0.940812	0.951807	0.904072	0.978144	1.23229	0.969321	1.20299	0.972218	1.27634	1.19075	1.18614	0.796948	0.526431	1.21853	1.11865	0.90078	0.943248	0.743287	1.1145	0.958721	1.00185	1.04754
ACYP2																														1
HSP90B1	0.831671	1.0385	0.85623	0.941253	1.19474	0.865344	1.01131	0.87476	0.864573	0.943153	0.894075	0.867836	0.92589	0.690659	1.00839	0.914367	1.21314	1.30552	1.09081	0.958695	0.99007	1.02688	1.41122	1.33172	0.899581	1.09521	1.04785	0.959632	1.13021	0.816706
MYL6B		0.986372		1.19961	1.01712	0.878519	1.13185			0.952207	0.848496	0.805135	0.946088		0.807301		1.28025		1.0639	1.18353		1.221	0.977935	0.979645	0.863735		0.857313
SNRPN	0.945717	1.03458	1.09829	1.30871	1.25322	1.09424	1.1589	1.13169	0.693013	0.579225	1.74448	1.23647	0.657225	0.833573	1.07226	1.01068	0.527325	0.825474	1.22249	0.550682	1.04494	0.737785	0.989647	0.376778	1.52585	1.63746	0.804998	1.18547	0.720009	0.998823
IDE	0.5669	1.21764	1.19125	1.85041	1.35059	0.941265	1.15818	0.60616	0.983511	1.01942	0.91667	0.817343	0.666082	0.888311	0.7101	0.565735	0.86039	0.703642	1.60154	1.17966	0.992057	1.27817	0.692304	0.943596	1.36392	0.350838	1.57969	0.987857	0.97159	1.04518
GP9	1.14322	0.831671	0.90672	0.792674	1.03897	0.947376	1.03899	1.06872	1.08242	1.33471	0.734624	1.01754	1.24435	0.905908	0.760885	0.488649	1.47285	1.15675	1.14873	0.88891	0.937037	1.15747	1.78029	1.00699	0.674762	0.550322	1.16469	0.704476	1.01535	1.00394
MMP9	0.466165	0.886192	1.1277			0.855813	0.169842	0.201083	2.14841	3.43716	1.08685	0.254917	0.916132	3.05465		0.238238	0.835498	0.011589	0.174691	5.82479	1.81906	0.178795	0.03586	1.16256	0.128745	0.44173	0.500034	0.137932	0.877326	0.028236
COX6B1	0.487778	2.45177	1.80793	1.70576	1.43958	1.18668	2.01058	0.891343	1.86413	1.15314	1.57537	1.61083	0.29305	0.407219	0.905012	1.05735	0.352104	0.529532	0.602079	0.8276	0.716843	0.4057	0.852802	0.545776	1.48499	0.531117	0.299961	0.707334	0.588653	0.707994
POU2F1																														1
HNRNPL	0.802626	1.08925	0.98305	0.880933	0.67067	1.0369	0.738822	0.766871	0.810133	0.750722	1.3338	0.964811	0.750867	1.11504	0.756417	2.39479	0.350838	0.840117	0.839928	0.975343	1.38718	0.919001	0.702244	1.2406	1.02576	1.69569	1.17966	1.30855	0.860347	0.82904
DARS1	1.09898	0.935415	0.974877	1.15337	1.04649	0.973454	0.852071	1.18981	0.990319	1.16962	0.838174	0.928542	1.15297	0.909407	0.991237	0.78535	1.25268	1.20313	1.00762	1.18557	0.806685	1.04326	0.99705	1.12501	0.688663	0.608751	1.12078	0.951573	1.06496	0.954177
ETS1						0.813325					2.0405		0.833539	0.984484		1.14903					0.943394	0.835404		0.706417			0.756231	0.937679
UQCRB	1.064	0.965145	0.959587	0.574569	0.765769	0.995984	0.916795	0.812027	0.889423	0.98672	0.859421	0.78083	1.13649		0.667874	1.47141	1.32445	0.943749	0.907591	1.64718	1.50763	0.733436	1.15197	1.16787	0.828941	1.02342	1.25046	0.784416	1.0928	0.790034
GLUL	0.82181	0.834951		1.52296		0.615368	0.692161		0.652788	0.943545				1.003	1.16127		1.16029			0.810965		0.9816	1.32038		0.837491	0.720299	2.34252	0.630707	0.947893
AKR1B1	1.02757	1.14997	1.12015	0.783665	1.08445	1.18208	0.8973	1.01615	1.02625	0.836424	1.16827	0.989059	1.12831	0.837539	1.65184	1.12673	0.964842	1.26206	1.12089	0.48047	0.459353	1.33732	0.842333	0.878167	0.914693	0.633283	0.764778	1.36076	0.998424	0.956859
ANPEP	0.419167	1.64763	1.58706	0.705327	0.376805	0.647953	0.681992	0.796031	0.809056	1.02037	1.033	0.687855	0.2896	0.324382	0.253137	1.21169	0.43656	0.730905	0.108636	2.72022	1.87944	1.13555	0.28341	1.15952	1.59718	2.57084	1.32369	0.888309	1.05461	1.62008
RAC2	1.14983	1.02095	0.982172	0.88503	1.04627	1.1396	0.956925	1.18196	1.03783	1.08848	1.06982	1.09053	1.06661	1.04145	1.19422	0.697033	1.05901	1.00617	1.05265	0.836234	0.702276	1.12305	1.20863	0.831215	0.833454	0.671656	1.0171	1.12098	0.948491	0.940374
GSPT1	1.23454	0.912551	0.832115	1.02739	0.999734	0.877143	0.839115	1.33777	0.939093	0.920914	0.530941	0.705576	1.27711	0.655847	1.10352	0.663492	1.33522	1.42362	1.17353	1.2851	0.732262	1.39139	1.65621	1.06156	0.625464	0.400974	1.17047	0.695544	1.1049	1.0869
ARSA	1.0617	0.932476	0.773225	0.582339	0.893803	0.918587	1.33361		1.18969	0.864296	0.599851	0.972201	0.687859	0.782016	1.20354	1.30513	1.02128	0.967361	0.691109	1.76907	0.644533	1.13409	1.00204	0.950293	1.3641	1.38652	0.938391	1.24277	0.936685	0.851436
B4GALT1		0.894833			0.891662		1.08478		1.12907			0.562404														1.24307	1.49865	0.947595		0.74794
EZR	1.08789	1.25387	1.33073	0.773897	0.755471	1.12347	0.839063	0.80639	0.943599	1.00153	1.44771	0.998984	0.760211	1.16332	1.21056	1.68566	0.413805	0.799733	0.846871	0.877118	1.11951	0.745909	0.322145	0.943175	1.27651	1.4362	0.965148	1.40647	0.829309	0.835734
ATF2	0.45191	0.794102	0.605073	0.782901		0.598033					1.54092				0.557006	1.66988								0.687759	0.795733	1.58778		1.77735		1.15156
UCHL3	0.832663	1.47721	1.10913	1.24989	0.691944		0.828644	0.834448	0.821182	1.01562	0.958355	0.951699	1.04949	0.871275	0.913168		1.19116	0.988664	0.827585	0.828379		0.948095	1.17942	0.819835	1.20348	1.13029	0.97207	1.12677	1.17873	1.0008
VAV1	1.08331	0.935555	0.95272	0.950423	1.07126	1.10112	0.852677	1.10147	0.944433	1.17813	1.05602	0.978546	1.15898	0.991583	1.04885	1.29578	0.853733	0.994997	1.06071	0.978267	0.894582	1.06571	1.16724	0.911157	0.859103	0.716752	0.981557	1.01558	0.88797	0.911778
CD46	1.10559	0.889616	0.893279	1.08677	0.850973	0.867813	1.03279	1.07982	1.12459	1.20222	0.83427	0.810584	1.12538	0.992129	0.74627	0.558564	1.29282	1.08201	1.09026	1.17672	1.07842	0.977342	1.30141	1.04262	0.850288	0.785564	1.11631	0.80302	1.21629	0.986276
NME1	1.18456	1.06647	0.988528	0.864687	1.04596	0.881207	0.841099	1.08874	0.906847	0.96776	0.883771	0.920253	1.17394	0.820257	1.07625	0.95146	1.29547	1.25866	1.10402	0.93853	0.624441	1.12438	1.01893	1.10325	0.833114	0.775827	1.00831	1.04585	1.18196	1.02545
GNS	1.10602	1.10878	1.00438	0.931343	0.706619	1.1578	0.940203	0.911948	0.764806	1.01952	1.15703	0.90674	0.689019	0.788212	0.853043	0.81096	1.07579	1.1514	0.943436	1.29022	1.13637	0.953972	0.79773	1.07855	1.31303	1.44323	1.04676	1.186	0.801202	0.925896
HIVEP1
RPS2	1.04552	1.27624	1.1206	1.27981	0.881743	1.28516	1.06592	0.868635	0.464819	0.827615	1.19814	1.06858	0.704509	1.1857	1.07984	2.09251	0.347309	0.474226	0.543621	1.26952	0.920208	0.683624	0.271304	0.805981	1.54171	1.3767	0.828892	1.60207	0.825742	1.06376
ST6GAL1		0.991304		0.875365	0.667081	0.525445	1.04758		0.761831	0.635523	0.765024	0.448503			0.823219		2.78926		0.756646	1.08436	1.85897	1.04078		0.661108	0.830395	1.02042	1.68728	0.53495	0.948513	1.24644
RPA2	0.978603	1.19067	1.08072	0.783286	0.804689	1.05438	0.700312	0.930518	0.915785	0.755979	1.23943	0.900044	0.693881	1.08519	1.04085	1.666	0.509697	0.906427	0.987337	1.04632	1.11552	1.01066	0.555143	1.31112	1.01023	1.23391	0.998423	1.54517	0.958255	0.991464
COX7C																						1
CD44	0.89262	1.71343	1.48965	1.52954	0.714543	1.37698	1.06392	0.732599	1.13312	1.3373	1.76887	1.0632	0.744223	0.797907	0.861256	1.43521	0.115946	0.459809	0.514559	0.917726	1.15317	0.694872	0.35268	0.498017	1.59499	1.58814	0.446052	1.37905	0.722728	0.90789
NQO2	0.800823		1.6856		0.748296	0.335733	0.733866		0.728614		0.273244	1.21797			0.37823		1.98285	0.923662			0.472589		2.95334		0.977297	0.787881
SELP	0.9919	0.838999	0.89362	0.716685	0.945207	0.831994	1.10719	1.13418	1.04167	1.12371	0.746177	0.775324	1.25404	0.84122	0.748038	0.709586	1.59406	1.14258	1.06607	1.1907	1.30913	0.920094	1.59124	1.07074	0.819891	0.736998	1.28877	0.653745	1.00019	0.916247
SPN	1.02137	0.851597	1.12465	0.449949	0.949396	1.29594	0.869986	1.25872	0.998264	0.91835	1.09701	0.970114	0.955378	1.22415	1.13945	1.59142			0.967029	0.920365	1.25211	0.878172	0.889067	0.879369	0.882958	1.32283	0.916712	0.925655	0.817591	0.632385
CBR1	0.991632	1.20855	0.986563	1.19244	0.847302	1.01031	0.933843	0.942979	0.788293	1.21061	1.09153	1.04804	0.911785	0.935282	1.07107	1.02983	1.22172	0.793268	1.00546	0.882782	0.439498	1.41718	1.10176	1.25207	0.856125	0.569968	1.00133	1.12949	1.11882	1.01047
ANK1	0.583528	0.397219	0.564498	5.25611	0.869022	0.847524	0.696893	0.712237	0.796555	0.7625	0.540566	0.786361	0.690244	0.572011	0.795021	0.347238	1.45229	1.0896	0.981135	0.739643	1.00634	1.51502	2.0823	0.732236	0.378402	0.58933	1.34592	0.863502	0.879692	1.12707
ACADS	1.04232	0.865769	0.778114	0.863043	1.08325	1.20895	1.32586	1.0714	1.28496	0.941982	0.911166	0.682569	0.949706	0.943717	0.62478	1.03451	0.959372	1.02621	0.812813	1.03819	1.58105	0.8737	1.04438	1.17409	1.12113	1.08065	1.02687	0.66175	0.945947	1.04174
CREB1		0.547669			1.29241										1.07043															1.08949
GLB1	0.902934	1.29017	1.08295	1.06433	1.04473	1.04123	1.45611	1.13116	1.13817	1.01537	0.932068	1.41058	0.735744	0.656762	0.909267	1.13384	1.07997	0.835873	0.591318	1.20672	0.79586	0.811806	0.958519	0.572712	1.32512	1.32743	0.730767	1.05054	0.729329	1.03862
PECAM1	1.10081	0.757416	0.958715	0.917106	1.16692	1.10834	1.3454	1.15308	1.08115	1.45837	0.714817	0.831056	1.15129	0.965002	0.977966	0.717856	0.817677	0.95616	1.10913	0.83375	1.11442	1.01757	1.35194	1.30038	0.74641	0.704455	0.852056	0.725524	1.05851	1.0067
PPP3CB		0.720725	0.852537	2.03336	0.945157		0.711343		1.2832	0.866037	1.4133	1.45312	0.784272	0.504829	1.30343	2.53369	1.38303	0.704675	0.435405	0.795004	0.788145	0.824241	1.78149	0.435596	0.80785	0.482806	0.56599	0.928384	0.787395	0.874969
NCK1	1.26892	1.19815	0.986039	1.16671	0.904439	0.966698	1.00621		0.456592	1.04709	1.0678	1.03389		0.83789	2.03661			1.00318	1.20191	0.75739	0.813077	1.17945	1.03205	0.941032	0.688064	0.414903		0.991906
H1-5	0.611787	0.411376	0.620677	1.23439	2.7442	0.836112	1.35952	1.13223	0.394974	0.191407	0.941231	1.14871	0.572848	0.553717	2.52404	2.69326	0.187705	2.56776	2.15264	0.534586	0.722364	0.904684	0.572848	0.30554	0.807571	1.10062	0.404311	0.705676	0.253459	0.809755
H1-3											1.05523				0.729756	1.46696		0.934771	0.866527									0.94676
H1-2																														1
POR	0.807633	0.871578	1.06032	0.778521	1.00786	0.805888	0.558806	0.799022	1.10406	0.611056	1.16418	0.596937	0.674002		0.663898	1.28646	0.753774	0.888471	0.790284	1.12646	1.43154	1.15633	0.877765	1.60435	1.26077	1.5993	1.44385	1.23536	0.93147	1.11007
EPB42	0.189637		0.057958	13.9588		0.672379	0.084462	0.619279	0.27841	0.08862	0.044359	0.200126	0.043769	0.042153	0.061655	0.079942	0.427553	0.522072	0.57756	0.364766	1.21821	1.69641	3.02529	0.116479	0.114166	0.626871	1.01804	0.206707	0.621027	1.04332
MGMT		1.21066	0.966844	0.725009	0.684452	1.00141	0.867976	0.739339	1.38441	1.35408	1.27936	1.51751	0.980324	1.01437	1.38038	1.20629	0.800152	1.10259	0.735514	0.690353	1.07074	0.680202		0.994394	0.45723	1.20308	0.449888	1.38465	1.07976	1.03904
FER	0.750004	0.738404	0.963672	0.758371	1.09131	1.09961	1.06444	1.40934	1.11221	1.01371	0.855705	0.893105	1.36851	0.991939	1.15764		0.792871	1.20941	1.07387	1.15594				1.03771	0.592436		1.37891	0.675404	0.929572	0.885938
ATP2A2	1.03562	0.904536	0.938396	1.03575	1.29679	0.87182	1.01238	1.13411	1.07379	0.975947	0.693951	0.96261	1.2399	0.741817	0.842103	0.672759	1.34789	0.87182	1.08916	0.915132	1.15511	1.04744	1.66293	1.01153	0.865237	1.00031	1.05981	0.631086	0.988226	0.922038
CD36	1.55904	0.43977	1.08845	1.14135	1.37312	1.20983	1.40742	1.28505	1.0215	0.614416	0.799312	0.86854	0.697324	1.20388	1.02596	0.759849	0.790757	0.660187	0.346249	1.00219	0.980227	1.75025	1.66391	1.28848	1.01074	0.580393	1.23896	0.674143	0.369272	1.14943
PLCG2	0.83529	0.974163	0.947537	1.04293	0.909257	1.04707	1.04554	1.0639	0.853786	1.01703	1.01882	0.861319	0.897958	1.24022	1.01127	1.47459	1.0422	1.00981	1.03381	0.891245	0.878865	1.01233	0.871518	1.15417	0.969557	0.897678	1.1166	0.881531	1.04502	0.954995
FAH	0.769858	0.553968	0.565011	0.955622	0.813137	0.581432	0.693952	0.869066	0.783046	0.487371	0.543979	0.685303	1.17795	0.789032	0.798431	0.569478	3.1458	1.28469	1.01384	0.987858	0.858666	1.11589	1.55042	2.63725	0.436784	0.519696	1.24813	0.938844	1.83763	0.78787
STMN1	0.349528	1.18946	0.999779	1.00152	0.497535	0.781686	0.581088	0.657088	0.762045	0.917325	1.16589	0.757091	0.563767	0.90016	0.520089	1.66514	0.719256	0.923081	0.77893	1.729	0.903527	1.187	0.726338	1.49069	1.42035	1.40839	1.63362	1.37464	1.16774	1.22827
ZNF22	1.27735	1.08512	1.03487	1.2193	0.667491	1.45948	0.72364	0.757976	1.06056	0.922207	1.5445	1.20673	0.862299	1.23393	0.916117	1.85678	0.273523	0.533723	0.631601	0.874616	1.86398	0.584788	0.61877	1.08112	0.657093	1.66253	0.828385	1.31483	0.505158	0.741534
NAGA	0.570684	1.03096	1.02195	0.804615	0.915049	0.828832	0.873492	0.715051	0.907139	0.934215	1.19828	1.01538	0.666375	0.837958	0.618551	1.41465	0.623236	0.78764	0.841427	1.45377	1.45274	0.88919	0.557292	1.43053	1.41197	1.68675	1.26162	1.12521	1.07398	1.05146
HSPA6																														1
HMGA1	1.11932	0.429038	0.829803	0.895633	0.63404	1.12561	0.696276	0.843075		0.570007	1.66398	0.553348	0.613694	1.15955	1.68454	3.40695		0.558855			1.4793	0.34929	0.667497	0.658718	0.71812	1.48852		1.30455	0.55026
GOT1	1.03334	0.994421	0.905164	1.3222	1.06269	0.944688	1.05204	0.926555	0.973131	0.993447	0.884546	0.847036	1.07062	0.726045	1.12874	0.805329	1.68316	1.25867	1.18402	0.705259	0.555658	1.04157	1.28986	1.10584	0.720135	0.612845	1.16269	0.787128	1.20487	1.0183
BPI	0.793171	0.985411	0.660039			0.313881	0.266478	0.425693	1.74001	2.66766	0.837641	0.270814	1.00237	4.03639		0.079893	0.369164		0.394364	2.60753	2.43119	0.281971		1.99294	0.145707	0.477046	0.873887	0.585828	0.536804	0.224108
PRKCA	0.90123	0.787865	1.01063	1.27835	1.20676	0.877699	1.43159	1.24477	1.15418	1.27636	0.94187	1.15143	1.07316	1.01375	1.18545	0.775048	0.979153	1.25613	1.06545	0.861992	0.942717	0.825264	1.2589	0.883334	0.803543	0.650384	0.731518	0.767428	0.778639	0.885406
ITGA2	1.31797	0.517753	1.37413	1.00899	1.25206	1.6678	0.865133	0.913309	1.43725	0.902706	0.561088	1.06395	1.47906	0.744234	1.11801	0.588806	1.0249	1.39416	0.863761	0.520572	0.688948	0.594893	1.37977	0.96333	1.19807	0.700075	1.09753	0.501162	0.807852	1.45274
SMPD1																														1
UBTF	0.826429	1.03727	1.17379	1.08108	0.588792	1.23832	0.944037	0.552796	0.908041	0.848251	1.7001	1.17456	0.316571	1.03081	0.791859	2.54475		0.6264	0.667092	0.660855	1.54656	0.613984	0.418983	0.846709	0.778218	1.88923	0.793213	1.42324	0.850282	1.12777
NDUFB7	0.93586	1.09749	0.812311	0.699357	0.848635	0.990322	1.03039	0.969743	0.940828	0.85513	0.841358	1.15095	1.06542		0.914463	0.92441	1.49241	0.831591	0.9116	1.14938	1.27098	0.862274	1.41591	0.959723	0.975011	1.12429	0.938579	1.48423	0.879293	0.628056
PRKACA	1.12786	1.00816	1.13738	1.0103	1.19149	1.07316	1.02458	1.0375	0.963802	1.33567	0.907589	0.965813	1.09356	0.980765	0.965492	0.80513	1.06179	1.03342	1.21374	0.971826	0.773361	1.01555	1.06665	1.08511	0.768338	0.66793	0.822589	0.905986	1.01788	0.9676
CAPN2	1.1356	0.988772	0.880102	0.947654	0.784838	0.957985	0.851152	0.807767	0.829696	0.857993	1.10381	0.90947	0.57918	0.960002	0.94358	1.16957	0.780833	1.1088	0.889614	1.14145	0.941257	1.19316	0.953369	1.20568	1.51372	1.12458	1.27672	1.42848	0.759238	0.975923
DES																												1
HLA-G																														1
PTPN2																1.20198										0.798023
CTPS1	0.931741	0.786986	0.855471	1.247	0.867798	0.892248	0.891396	0.911021	0.979425	1.06575	0.911832	1.02273	1.09178	0.937864	0.967585	0.79392	1.33555	1.27506	1.39925	1.07244	0.608212	1.2039	1.52795	1.02488	0.724787	0.49395	1.06064	1.06048	1.06141	0.996941
ENG		0.919867	0.566692	0.924906	0.987902	0.884688	0.995987		0.98944	1.14117	0.778036	0.680314				0.673495	2.03482	0.928013		0.829386	1.18485	0.826641	2.01297		0.729642	0.887585	0.94518	0.997556	1.08086
DDX5	0.91012	1.05128	1.05294	1.04969	0.895112	1.31809	0.99713	0.785454	0.781195	0.560155	1.40034	0.857455	0.690297	1.09124	1.16037	1.81162	0.354462	0.745701	0.846029	1.05811	1.30379	0.835922	0.664776	1.00274	1.53548	1.68104	0.813341	1.22283	0.644933	0.878345
PFKL	1.08618	1.01619	1.03126	1.256	1.04703	1.10825	1.19977	0.93007	1.1576	1.21591	1.26901	1.07233	0.982994	0.89065	1.09055	0.633839	0.890182	0.87676	0.934828	0.969281	0.551064	1.25745	1.03028	0.878426	1.21528	0.798931	0.725797	0.941617	0.966512	0.975966
GM2A	0.793587	0.886235	0.90131	0.506675			0.684723			0.457447	1.20469	0.611982		0.782037		1.67027	0.497988	0.544204	0.384871	3.09151	0.973638	0.66768	0.563863	2.15329	1.5414	1.30331	1.00463	0.915342	1.04307	0.816241
CR1	0.584301	1.95331	0.653235	0.78994	1.2082	0.443232	0.601399		0.760272		1.25555	0.654606		1.10995		1.84722	0.454597	0.429894	0.457651	1.377	1.86706	0.475851		1.05269	1.35731	2.12122	0.693228	1.27445	0.630298	0.947525
LGALS3	0.739683	1.17265	1.44286	1.90276	0.563262	1.22437	0.765302	0.888414	0.87814	1.02436	1.39814	0.995827	0.76786	1.05963	0.479967	0.682184	0.650172	0.939519	0.619041	1.17106	0.806442	1.13984	0.415007	1.12489	1.26494	1.03322	1.30687	1.29527	1.02788	1.22044
IGFBP3																	1.13484													0.865158
PSMC3	0.740984	1.01011	0.997321	1.06575	0.955885	1.04857	1.11771	0.903044	0.905932	0.925471	1.13628	1.02001	0.989276	0.86264	1.08007	1.20226	1.09142	1.00148	1.00613	1.15393	0.838739	0.947073	0.977664	1.03834	1.14703	0.89715	0.862875	0.999767	1.07306	1.00401
TCP1	1.01782	0.942716	0.992552	1.04547	0.974314	0.948693	0.759367	0.916963	0.913579	0.995497	0.913008	0.881629	1.11662	0.838649	1.00886	1.05434	1.27549	1.18403	1.12523	1.07746	0.878377	1.11565	1.14171	1.04463	0.892176	0.77765	0.981082	1.07772	1.18491	0.923819
PTPN1	0.846434	0.849578	0.817971	1.05114	1.14875	0.788239	1.02839	0.960827	0.893015	0.819319	0.819257	1.00423	1.01837	0.847905	1.11349	1.27736	1.55229	1.09201	0.913395	0.809083	0.722967	0.927641	1.26263	1.685	0.748363	0.983421	1.02071	0.875222	1.14404	0.978961
ALOX12	1.16843	0.783344	0.960897	0.984126	1.16374	1.14992	1.53085	1.30013	1.20206	1.21645	0.845074	0.950597	1.21208	0.876472	0.865887	0.581958	1.15014	0.787216	1.17812	1.03087	0.802417	0.993041	1.41911	0.842765	0.852142	0.588742	0.898244	0.577767	1.09579	0.99162
IGFBP2	0.456771	0.309282	0.478046	0.157798	0.817158	0.593788	0.659414	0.652374	0.520712	0.993202	0.441346	0.453015	0.649685	1.51592		0.438649	1.11716	0.477296	0.436276	0.808503	11.3694	0.374205	0.855025	0.52225	0.493425	0.640318	1.17048	0.445596	0.406786	0.746091
RPL35A																														1
ITGB5	1.07215	1.14703	1.00956	1.10539	1.51015	0.884563	0.978151	1.3136	1.30893	1.09677	0.723973	0.858882	1.10078	0.871504	0.785762	0.627908	1.23331	0.902192	0.983442	0.669617	1.15849	0.856301	1.21764	0.718476	0.897778	0.99627	1.26787	0.780807	0.946946	0.975751
ARF4	0.976047	1.0355	1.18383	1.6624	1.36915	0.836011	1.13467	1.31248	1.03498	1.04787	0.797808	1.09038	1.12762	0.774051	0.992535	0.454105	1.22961	1.17749	0.890083	0.97713	0.658916	0.773185	0.886587	0.832484	1.18677	0.942484	0.636396	0.89132	1.10742	0.980687
RPL7	0.745329	0.937664	1.05492	1.44124	1.16532	1.22756	1.06651	0.942192	0.925476	0.693203	1.50172	1.51373	0.538009	0.770343	0.930612	1.83527	0.441477	0.120136	1.28443	1.10985	1.45662	1.00623	0.592628	0.536064	1.22142	1.21063	0.760131	1.2579	0.663082	1.05031
VCL	1.17459	0.929466	1.05343	0.990788	1.1776	0.967391	1.09509	1.33011	0.994923	1.07602	0.768527	1.02354	1.29407	0.927595	1.13826	0.625718	1.21959	1.18808	1.24998	0.85812	0.551323	1.21698	1.20767	1.1342	0.679118	0.445955	0.90436	0.719677	1.06537	0.992474
LBP		0.19055										0.237954				0.634582		1.57242	0.266061				5.35892		0.410625			0.234459	0.094431
PTPRA	1.02058	1.1841	0.954628	1.38094	1.06755	1.11083	1.25131	1.10637	1.27513	1.35584	0.85252	1.21738	1.19399	1.06734	1.24184	0.214042	1.07468	1.01482	0.806592	0.622974	0.468536	0.866972	1.29267	0.814068	0.890569	0.699943	0.908402	0.961009	1.05034	1.03404
IL1RN																										1
RHD				1.9037																		0.096298
SON	1.36782	0.634585	1.07896	1.11283	0.458388	1.11115	0.658369	0.487326	1.05866	0.492544	1.68077	0.609066	0.471347	0.624424	0.695187	1.63185	0.361694	0.655129	0.413123	1.26305	2.03169	0.448226	0.415522	1.63701	1.54854	2.79139	1.15217	1.34741	1.043	0.71876
RPL17	0.664865	1.05151	1.00236	0.456711	0.479848	1.31461	0.857901	0.814352	0.681517	0.693987	1.58028	1.72961	0.453258	1.04372	0.699512	2.46527	0.471061	0.929882	1.01395	0.417881	1.46625	1.11191			1.36069	1.65694		0.856405	0.425708	1.29999
PGAM1	0.837152	1.32509	1.08062	0.977732	0.812446	0.784277	0.936843	0.886698	0.980063	0.939307	1.13423	1.12344	0.872114	0.943303	1.34453	0.724675	0.785475	0.986323	0.902681	0.541888	0.421193	0.799993	0.61636	1.20895	1.54292	1.92097	1.07875	1.36311	1.04459	1.08428
RCC1	0.612022	1.40262	0.786566	0.999069	0.631368	0.769654	0.774941		0.572818	0.324649	1.5166	0.961125	0.399674	0.724774	0.837417	1.96455		0.389574	0.352322	1.06392	2.51101	0.533218	0.356645	1.18436	1.63596	2.77079	0.921237	1.40744	0.745294	0.850402
ATP5PF	0.426429	1.34806	0.875773	1.05207	1.12102	0.905897	1.06419	0.544649	1.51459	0.948912	1.22348	1.01239	1.14262	0.798321	0.827462	0.627553	0.66615	0.715004	0.438726	0.884454	1.42518	0.626339	0.71893	0.792069	1.86424	2.14124	1.0003	1.35397	1.13831	0.801679
GNAZ	0.999257	0.873923	1.10709	0.917113	0.981364	1.09691	1.35655	1.24772	1.21361	1.44658	0.927588	1.14915	1.18561	0.874284	1.15654	0.447686	1.0115	1.09302	1.32803	0.73421	0.654831	1.13948	1.45742	0.679073	0.730765	0.513896	0.770608	0.638661	0.999785	1.26776
PLCG1		0.75628	0.700931						1.11949			0.923877			1.2218	1.15338						1.15319			0.93633	1.03472
CD58	0.894282	1.04824	1.05916	0.714187	0.95265	0.403055					0.873294		0.983413		0.590951	1.32112			1.15572		1.60559	1.01546	1.13416	1.46228	0.90764	1.25731	1.14433	0.483258		0.993907
NCL	1.24597	0.95392	1.11344	0.681295	1.01907	1.33768	0.847719	1.14988	0.712485	0.611286	1.38813	0.914117	0.768846	1.22737	1.17604	2.48362	0.157418	0.72889	0.931594	0.671456	1.45292	0.746849	0.634104	1.06377	0.936333	1.19935	0.901859	1.06094	1.01232	0.871326
HK1	1.18291	0.859341	0.920422	0.942414	1.33876	1.10209	1.40082	1.45524	1.07956	0.962272	0.870615	0.968118	1.15554	0.896087	0.881634	0.979787	1.18131	1.02992	1.03625	0.791091	1.00981	0.895809	1.30473	0.714165	0.897595	0.67939	0.79747	0.726321	0.958839	0.981689
NDUFV2	1.12521	0.809122	0.900449	0.921456	0.842568	0.972335	1.17307	1.05311	1.14326	0.790567	0.98501	0.961403	0.89714	0.69011	0.755821	1.48242	1.42726	0.992692	1.22191	1.09962	1.26963	0.812549	1.14122	0.655866	1.10045	1.11424	0.744386	0.936702	0.940218	1.0402
TRIM21	0.827434	0.848319	0.900642	0.810542	0.851317	0.753884	0.720356	0.808709	0.824265	0.965335	0.890345	0.734405	1.03239	1.00049	0.677353	1.22376	1.00436	1.38599	1.27016	1.25404	0.800828	1.12128	1.39596	0.823905	1.19822	0.894389	1.27716	1.05355	1.58745	1.06316
EIF2AK2	0.416697	0.467864	0.44442	1.12099	0.615062	0.431403	0.531639	0.334782	0.435599	0.456918	0.682907	0.380544	0.825591	0.650788	0.624863	2.25907	1.20502	2.41322	2.06205	0.446536	0.287529	1.66101	2.39278	0.409775	1.75493	0.852778	1.93306	1.30067	1.60024	1.00127
SRM	0.926536	1.04925	1.03841	1.43143	0.740839	0.936683	0.781589	0.806426	0.89124	0.973019	1.19399	0.666813	0.901994	0.625724	0.870947	0.565747	1.54972	1.06364	0.788536	1.06928	0.8002	1.33786	0.949517	1.50107	1.1064	0.849466	1.05939	1.19425	1.25521	1.07483
SLC9A1	1.09049	0.957805	0.816307	1.65274	1.24065	1.07575	1.50133	0.972002	1.07068	1.02419	0.822469	1.09766	1.02333	0.663864	1.07754	0.563318	1.5784	1.30164	1.25422	1.0206	0.639044	0.956635	1.23971	0.931518	0.562577	0.440564	0.734715	0.761143	1.15679	0.772328
ORM2	0.642379	1.87265	0.544475	0.454993	1.56442	0.661808	0.671547	0.936569	1.00577		0.761651	0.676223	1.11754	1.04801	1.58614	0.656616	0.896354	0.482182	1.04114	2.12234	2.63972	0.784157	1.01603	0.897162	0.60709	0.623854	0.73405	0.820851	1.3623	0.771971
CSNK2A2	1.29496	0.994933	0.982921	0.972751	0.976784	1.28592	1.08252	1.28224	0.980028	0.981694	0.994845	0.902085	1.02097	0.511389	0.760184	0.460976	1.07691	0.884989	1.22955	1.42524	1.52799	1.20176	1.17054	0.92602	0.820574	0.826474	0.921549	0.836014	0.851874	0.815305
ITIH2		0.258184	0.438839	0.323135	0.945024	0.662475	0.636374	0.955751	0.672973		0.439327			0.927184		0.43273		1.13447	0.449279	1.95312	0.780359	1.20084	2.81428	0.802617	0.553052	0.629576		0.533462	4.2401	1.21685
NFKB1	0.993496	1.0498	1.06857	0.931023	0.805708	0.910873	0.821414	0.906079	0.891657	0.79504	1.00721	0.981145	0.774015	0.896072	1.20491	1.78491	0.655702	1.17807	1.06079	1.14141	1.3679	0.996608	0.774773	0.7162	0.948742	1.2796	0.925062	1.24022	0.988245	0.904737
CXCL3				0.51937	0.779857										2.36497		0.699458		0.636344
NCF2	0.667575	1.0929	1.13926	1.01777	0.336918	0.88088	0.662257	0.760719	0.710544	0.956527	1.30384	0.975267	0.500713	0.928867	0.251013	1.64705	0.561823	0.99285	0.462332	1.62757	1.051	1.17914	0.411227	1.5578	1.56093	1.56475	1.44223	1.34317	0.995037	1.41804
TYMP	0.705192	0.629561	0.94202	0.786952	0.728791	0.747595	0.663437	0.780785	0.826727	0.90567	0.805983	0.655406	0.970986	0.764266	0.643112	1.26696	0.750221	1.61117	1.28862	1.07353	0.366086	1.55354	1.34967	0.91766	1.81553	0.894099	1.83779	1.13214	1.49199	1.0945
ATP2B1		0.999044	1.11321	0.745642	0.657296	0.815814	0.678753			1.40789					0.635892	0.988597		1.01039	1.0358							2.01267				0.899012
HLA-DPA1	1.28536	1.81434	1.17174	1.51134	1.04809	0.739731	1.4912	0.824387	0.398646	1.16171	1.67189	0.342848	0.600163	0.779113	0.74748	1.41692	0.474839	1.02835	0.509018	0.894124	1.70253	0.847345	0.344611	1.49049	0.797041	0.534045	0.460477	1.17793	1.48007	1.25417
EIF2S2	0.953222	1.12733	0.959626	0.942533	0.981761	0.889388	0.882682	0.828479	0.761922	0.965525	0.961743	0.867455	1.00581	0.910767	0.988971	1.31954	1.238	1.09067	0.928263	1.0468	0.959626	1.06697	0.809419	0.981408	1.10413	1.06354	0.987206	1.17503	1.19106	1.01111
ANXA7	0.956504	1.0532	1.11266	1.13437	1.09208	1.05241	1.04077	1.07898	1.03593	1.24812	0.82291	0.976608	1.0455	1.03719	0.96637	0.992104	0.834616	1.02398	0.977198	0.949755	1.08699	0.992874	0.932261	1.18976	0.81207	0.738523	0.923142	0.920242	1.02646	0.946422
CD33	0.619923	0.769545	1.30134	0.805751		0.694075	0.32964		0.419179	0.520057	1.25733	0.293223		0.544288		1.40688	0.440187	0.700074		1.58918	1.65813	0.410851		2.13466	2.10213	1.33741	1.49446	0.551816	1.4101	1.20978
AZU1	0.807785	1.61862	0.977181	0.119996	0.129851	0.994055	0.253773	0.462359	1.36979	1.47378	1.14673	0.383802	1.33132	2.12125	0.114375	0.337078	1.22574	0.144464	0.259563	3.62507	2.72569	0.360197	0.190285	3.23457	0.573691	0.653358	1.42263	0.665086	0.958018	0.319888
TPSB2					0.475953	0.545306	0.296461		3.35688	0.326686					1.59923													0.399483
CD22														0.686423		1.79982								1.18458			0.588818			0.74036
BTF3																														1
ALOX5AP	0.990085	1.00865	1.02458	0.858546	0.697005	1.20112	0.581665	0.799212	1.08418	1.0582	1.12515	0.596841	0.681887	1.2935	0.392427	1.5967	0.617709	0.512408	0.625764	1.75973	2.36883	0.693707	0.704243	1.3017	0.817862	1.62913	1.13981	1.00631	1.07318	0.75987
RAB3A																														1
RAB4A	0.727127	0.846093	0.802541	1.47136	1.34398	0.690732	1.20385	1.17455	0.963135	1.12793	0.81915	1.01317	0.851796	0.712942	0.834617	0.283637	2.07304	1.44941	0.889218	1.08816	0.677744	1.41113	1.43002	1.303	0.628754	0.49124	1.29858	0.566113	0.815586	1.01139
RAB5A																												1
RAB6A	0.364485	1.23047	1.01511	0.960265	1.43826	1.08337	1.58584		1.1111	0.922619	0.969757	1.06754	1.4367	1.33193	1.29607	0.233601	0.565041	0.838977	1.04135	0.578833	1.02534	0.622617	1.27209	0.814799	1.06058	1.31764	0.812314	0.869491	0.940883	1.19293
MX1	0.023468	0.118729	0.073719	1.03696	0.032143	0.251766	0.263297	0.049648	0.033609	0.030532	0.196658	0.132379	0.028444	0.103497	0.020505	1.86443	0.197915	3.09778	1.31883	0.200729	0.066034	2.707	1.19057		8.43774	1.51498	2.51505	2.10379	0.936428	0.453373
MX2	0.499394	0.352077	0.504853	0.755584	0.43181	0.618836	0.439066	0.199579	0.315016	0.459901	1.14779	0.412857	0.232327	0.470645	0.24558	2.64286	0.553315	1.83715	0.856441	0.443198	0.589604	1.18254	1.32327	0.212138	4.86515	1.86393	2.16433	2.02094	1.24039	1.11944
PSMB1	1.07132	1.29541	1.28422	1.01799	0.820706	1.0678	0.869666	0.905313	1.07282	1.17531	1.16319	0.899936	1.00685	0.903452	0.844902	0.571592	0.911	0.773246	0.858783	1.20995	1.09035	0.986404	0.711051	1.22489	1.34566	0.938375	0.887864	1.43071	1.11069	0.550524
M6PR	1.12626	0.973352	1.36631	0.818299	1.5979	0.672861	1.67748	1.31772	1.37905	0.563036	1.22409	0.973119	1.35576	1.34764	0.794215	0.613117	0.948288		0.953469	0.651531	1.54876	0.35524	0.534237	0.768357	0.873282	1.70386	0.50768	0.916549	0.937226	0.501332
COX5A																														1
LMNB1	0.790888	1.11943	1.03867	1.01169	0.560765	1.00421	0.72257	0.689597	0.713887	0.737113	1.26141	0.81438	0.607429	1.06973	0.677904	2.18742	0.357357	0.685761	0.64842	1.19592	2.12784	0.785268	0.50414	1.42849	1.38577	1.94619	0.97456	1.04956	0.99997	0.903659
ITGAL	0.866959	1.15232	1.1125	0.898823	0.817396	1.33164	0.886897	0.734391	0.978073	0.602517	1.34129	1.07114	0.789317	1.17074	1.08401	1.89759	0.220349	0.649872	0.74395	0.816512	0.892418	0.932517	0.652017	0.91832	1.61741	1.95451	0.883743	1.69773	0.592138	0.692904
ITGAX	1.07817	1.3197	1.28585	0.73116		1.27954	0.625847	0.506805	0.625898	0.574165	1.48867	0.896801		1.02834	0.496618					1.13163	1.00014	0.999292		0.712478	2.47749	1.70379	0.827132	0.888282	0.588407	0.733803
GZMH	1.27047	0.748425	0.366123	0.358353	1.51473	1.14103	0.442706	0.538671	0.738762	0.784349	0.872879	1.02429	0.518203	1.06275	2.59486	0.931194		1.20107	1.10466	0.458161	1.13811	1.22185	1.46881	1.91939	0.6465	1.18804	0.543962	2.86142	0.072047	0.268188
PZP				0.379135	1.62087
CAST	0.75954	1.03989	0.865145	1.47537	0.792635	1.00494	0.943574	0.947596	0.969276	0.664326	1.15933	0.763087	0.667623	0.468528	1.10346	1.77158	0.523428	1.39139	1.1619	1.10413	0.918697	0.969501	0.452117	1.07353	1.13718	1.90763	1.01369	1.18636	0.707562	1.057
IMPDH1	1.11878	0.716052	0.93999	0.563889		0.981554	0.850326		0.699672	0.714653	1.55375	0.870693	0.834168	0.792839		1.23238		0.844372	0.520261	2.19895	1.04059	0.620116		0.89394	1.546	1.52564	0.764885	1.07048	1.03627	1.06974
AGA		1.25103	1.13218	0.689131	0.875225	0.95142	0.989661	1.00599	1.34215	0.718488	1.31689	1.37652	0.816542	0.673878	1.58976		0.51093	0.827625	0.705453	1.34007	1.10603	0.820444	0.611728	0.843987	1.20725	1.87243	1.11643	1.42149	0.427812	0.459457
RASA1	0.617694	1.2968	1.49353	1.63645	1.67203	1.67927	1.79648	0.736128	1.39067	1.11797	1.24887	1.82019	0.514714	0.559426	1.54246	0.378743	0.87698	0.814568	0.444213	0.635619	0.218093	0.749584	0.659985	0.464248	1.13816	0.744878	0.70114	0.975729	0.839196	1.2362
CD247	1.38506	1.43933	0.834028	1.16284	0.854244	2.01523	0.798213	1.04646	0.962868	0.741693	1.70099	1.37217	0.867812	0.807475	1.70512	1.17784		0.484611		0.488884	0.870256	0.966997	0.773244	0.30681	0.574283	1.36121	0.644758	1.14194	0.628013	0.887615
CDK11A	0.980064	1.0729	1.35688	0.830433	0.593753	0.93057	0.53714	0.705039	0.911008	0.901123	1.48472	0.751329	0.68161	0.979983	0.913274	1.47282	0.371927	0.830643	1.04029	1.54557	2.02216	0.862048	0.833296	1.02334	1.02967	1.22275	0.902045	1.2028	0.953238	1.05758
GSTM3	0.4909	0.660495	0.680092	1.71092	0.359752	0.5032	1.30478	0.725216	1.08595	1.06586	0.575151	1.37332	0.823176	0.782818	1.16651	0.706013	2.82395	1.05651	0.580557	1.13913	0.77037	1.25377	1.41153	1.78035	1.06005	0.54081	0.824249	0.732721	1.09137	0.920475
ATP6V1B2	0.740846	0.908658	0.959958	1.35068	0.772484	0.870548	0.824762	0.856557	0.765083	0.829366	0.949919	0.794122	0.783817	0.783668	0.659341	0.612873	1.39356	1.13409	0.922747	1.40561	1.12905	1.23557	1.11898	1.54493	1.16946	1.13558	1.23695	1.01118	1.04961	1.05001
ATP6V1C1	0.686866	0.953271	0.908059	1.05976	1.02619	0.818447	1.03809	0.795233	0.874012	0.900469	0.937095	0.752675	0.812146	0.80953	0.85382	1.10011	1.37189	1.10103	0.909054	1.13673	0.996566	1.09241	1.09697	1.29411	1.22889	1.05777	1.2619	0.964288	1.16857	0.99406
CSRP1	1.02937	1.1667	1.15809	1.18871	1.17505	0.99656	1.08986	1.0887	1.1645	1.1921	0.916375	0.98663	1.24382	0.83768	1.29132	0.460381	1.07501	1.09367	1.12586	0.728119	0.591829	0.952165	1.06528	1.37982	0.884723	0.753482	0.760681	0.888571	0.930443	0.784513
FLNA	1.08385	0.868632	0.991231	1.0378	1.17439	0.899874	1.10258	1.16084	1.04039	1.13596	0.814513	1.01137	1.20637	0.91853	1.13811	0.616452	1.2673	1.16232	1.12449	0.841832	0.743886	1.1165	1.25923	1.1661	0.822361	0.611981	0.966429	0.704618	0.987973	1.0241
ACO1	1.05835	1.24035	1.05289	1.40364	0.972268	1.23879	1.07436	1.21889	0.940017	1.23867	1.12333	1.39968	1.33021	0.942774	1.34214	0.380784	1.32463	0.947989	0.883128	0.776543	0.393697	0.986715	0.845362	1.06794	0.826838	0.658569	0.750167	0.863645	0.873177	0.844462
FPR1		0.423685							0.719113	0.624868	1.73281							0.495724		2.37728	1.14024				1.04483	0.994625		0.764748	0.818937	0.863138
C5AR1											0.971311	0.565718				1.02654	0.792719	0.45839		1.42124	1.4513			1.0872	1.06504			0.716683	1.08959	1.35427
TBXA2R																														1
VDAC1	0.802003	1.03809	1.00924	0.973468	1.02311	0.966279	1.13557	0.931017	1.04459	0.945053	1.00642	1.01044	1.02054	0.680828	0.803227	0.839139	1.27585	1.12419	0.837119	1.12316	1.15842	0.809509	1.12059	0.959432	1.26036	1.23323	0.956008	0.904485	1.04082	0.967819
BGN	0.277059		0.140412			0.314373	0.26755		0.184804			0.23053	0.266284	8.06099				0.132226	0.12577
CD72																1
SDHB	1.16065	0.941155	1.23557	0.938573	1.13632	1.21482	1.27985	0.957076	1.12389	0.96702	1.30762	1.38312	1.00465	0.57153	1.11265	0.933792	1.16123	1.0482	0.861884	0.724811	1.01392	0.711472	0.936995	0.77114	1.01201	1.14191	0.648553	0.905775	0.875463	0.918349
CD9	3.24741	0.618377	1.80984	0.867349	1.64035	0.885499	0.926844	1.57672	0.465049	0.950405	0.676471	1.15357	1.90913	0.585504	1.71472	1.02124	0.343624	1.00005	1.23516	0.285121	0.318533	0.681105	0.74836	0.773193	1.36034	0.693241	0.334786	0.475116	0.674035	1.02887
BCKDHB		1.44399	1.01648	1.08462		1.00176	1.29498		1.1827	1.01571		0.513205			0.868982					0.947273				1.21301		1.3676	0.508935	0.578687		0.962069
COMT		1.13207		0.659625			0.972547		0.803577		0.571793	0.89793				1.28212				1.05391		1.10721			1.7074	1.17832	0.829311	0.904556		0.899632
TGM2				3.48014										2.33412			0.206636			0.217499	1.20261		0.277287		0.183212	0.098487
KCNA3																														1
MMUT	0.527055	1.04734	0.941662	0.855411	0.938139	1.14364	1.147	0.883192	0.972054	0.836449	1.05331	1.11875	0.910563	0.399803	0.647389	1.43117	0.687439	0.737426	0.922123	1.19113	1.66052	0.882763	0.978617	1.18222	1.07792	1.4607	1.22341	1.06481	1.08614	0.991855
OSBP	0.944553	0.896978	0.881511	1.02761	1.06426	0.951771	0.874433	0.984956	0.997517	1.04673	0.914133	0.94385	1.23534	0.810172	1.04636	1.06496	1.24373	1.16115	1.13466	0.958614	0.842842	1.04936	1.12735	0.940803	0.688213	0.987206	1.17708	1.04069	0.997049	0.966114
PCMT1	0.980819	0.838033	1.00437	0.76254	0.831017	0.952539	0.755336	1.12183	0.961766	1.20562	0.736789	0.956214	1.09647	0.832747	0.890147	0.858498	1.50149	1.11752	1.11948	1.14384	0.671428	1.14198	1.29639	1.52612	0.769676	0.841695	1.24274	0.968024	1.00845	0.866433
FBL	1.00366	0.936757	0.916795	1.11095	0.763145	1.26888	0.785538	0.765272	0.852473	0.518557	1.56117	1.04854	0.610255	1.16211	1.03605	2.17759	0.278204	0.598284	0.895618	0.811334	2.04148	0.894342	0.39757	1.05173	0.902029	1.428	0.900692	1.35137	0.971425	0.960183
GART	0.814278	0.826524	0.898497	1.11865	0.870424	0.886097	0.852132	0.874968	0.96947	0.472739	1.03474	1.03859	1.09774	0.967621	1.05072	1.29876	1.09574	1.14561	1.10545	0.956569	0.609909	1.27855	1.0131	0.980021	0.941589	0.934465	1.28586	1.23707	1.17942	1.16467
TNXB	0.271804	0.327759	0.785606	0.53502	0.147737	0.339773		0.437647	0.183821	0.24521	0.130802	0.518117	0.393305	9.54116	1.14468	0.248837	1.85943	1.40752	1.13614		2.90111		0.149715		0.258399		0.337264	0.320547	1.07934	0.299258
PAICS	0.862448	1.23537	1.11475	1.46351	0.91999	0.91495	1.07235	0.885159	0.983443	0.944572	0.825065	0.926072	0.987335	0.83204	0.985634	0.565574	1.29459	0.950122	0.780707	1.03962	0.813986	1.20287	0.997372	1.12092	1.03399	0.767438	0.9279	1.11237	1.35783	1.08203
IDS																														1
SCP2	0.760716	0.975278	0.450286	1.09103	0.90884	0.667083	0.63758	0.534349	1.03551	0.653919	0.743216	0.838641	1.18	0.619414	0.324543	1.01706	1.39173	1.26045	1.09928	1.22639	2.10135	1.60896	1.37861	1.46482	0.858191	0.884323		2.01486	0.385738	0.887817
UBA1	0.909797	1.22281	1.09719	1.07532	0.993298	1.05632	1.08245	0.977775	0.943948	0.886582	1.05799	0.988664	0.968137	0.805074	1.13166	1.07555	1.01054	1.08083	1.0268	0.913597	0.727921	1.12735	0.932595	0.962669	0.976199	1.02685	0.868047	1.15326	0.982223	0.938573
NME2	0.979686	1.02707	1.14917	0.472152	0.87713	0.925163	0.880592	1.02159	0.97269	1.28757	0.931654	0.957905	1.44515	1.01459	1.00543	0.715176	1.24285	1.16965	1.10965	1.02981	0.658165	0.987835	0.962521	1.37383	0.828088	0.681907	1.07049	0.957833	1.29139	0.973267
SPRR2F
FDXR	0.728871	0.633817	0.184482	0.719928	0.926112	0.807404	0.848426	0.759337	0.677898	0.716879	0.755806	1.22828	0.895887	0.720454	0.922367	1.87862	2.56399	1.2561		1.3227	0.899453	0.94439	2.10651	1.31111	0.486898	0.56593	1.85142	0.709898	0.689792	0.887247
HNRNPA2B1	0.978653	1.00992	1.04111	0.91435	0.920267	1.24428	0.899476	0.984543	0.822823	0.695928	1.42063	0.940923	0.728798	1.12458	1.00504	2.12315	0.340242	0.950994	0.96139	0.695086	1.24249	0.890383	0.610535	1.01693	1.00031	1.57692	0.871057	1.23635	0.859629	0.893233
CBL	1.23985	0.825779	1.29174	1.25258	0.693761	1.25905	0.825728	1.07113	1.1781	1.22538	1.05065	0.819671	0.979561	0.941937	1.0739	1.11153	0.763825	0.939011	0.992701	1.0621	0.74586	1.21008	0.749094	1.07426	0.944811	0.973812	0.887733	0.93008	0.891532	0.994754
PRKACB		1.38723					0.880796																			0.731973
UQCRC2	0.966152	1.23363	1.10683	1.12138	1.02172	1.09471	1.23464	0.924429	1.09353	1.02211	1.0496	1.04367	1.06628	0.597165	0.774803	0.546469	0.998812	0.84086	0.765874	1.25459	1.3606	0.677446	0.908243	1.01617	1.43417	1.14201	0.787109	0.951003	0.979294	0.986707
CA4																					1
GNLY		0.966598			1.07161	1.29763			1.10003		0.892754				0.892523										0.778855
FECH	0.59535	1.41902	1.12285	1.5314	0.786713	0.955028	0.919855	0.759644	0.96176	0.527176	0.601065	1.32269	0.781166		0.734839	1.29423	0.960019	1.26852	0.635899	1.02587	1.40317	1.36716	0.629614		1.91532	1.06773	0.976211	0.904217	0.677219	0.856273
MMP8		0.342555	0.646943			0.295179			1.15845	1.02176	0.398352		0.682168	2.30663			0.429043		0.14381	4.33787	2.57608			0.462605		0.295039	0.62238		0.281138
CES1	0.600235	0.780821	2.31471	0.513219	0.454223	0.44542	0.903003	0.308968	0.682068	0.239204	2.01227	0.035947	0.110252	0.261473		0.201314	0.109083	0.305513	0.505386	2.79979	1.31548	0.457394	0.224873	0.576523	6.63917	1.70737	1.44729	1.17733	0.767735	1.10394
FBLN1																0.592083	2.3871	0.71329		1.08678	0.776045		0.818128				0.937285			0.689296
TCEA1	0.98009	0.960856	0.779872	0.773354	0.768707	1.00231	0.638262	1.05726	0.727151	0.830577	1.54404	1.05404	0.89731	0.737664	0.991782	2.7833		0.907969	0.727492	1.00727	0.935241	1.09	0.573332	0.23355	0.77502	1.41016	1.4924	1.59509	0.877521	0.848378
PTGS1	0.998645	1.07122	1.00772	1.20088	1.31919	1.00121	1.54448	1.18415	1.31253	1.09024	0.810808	1.08106	1.29081	0.673162	0.826968	0.768602	0.96585	0.884479	0.901923	0.741035	0.981154	0.80615	1.26819	0.776587	1.33858	0.88215	0.846455	0.563702	0.91024	0.951829
ITGA6	1.09643	0.899928	1.06036	0.97997	1.3433	0.976325	1.41935	1.46263	1.14145	1.44386	0.966126	1.04632	1.06978	1.05264	1.0355	0.697303	0.756093	1.05679	1.22405	0.664805	0.822834	1.19128	1.06591	0.801388	0.59376	0.639249	0.805809	0.696721	1.03116	0.958874
SFPQ	0.893459	1.18673	0.971851	0.956606	0.740936	1.09172	0.72981	0.78566	0.887967	0.805312	1.31006	0.977053	0.684783	1.1308	0.780169	1.93084	0.339118	0.526914	0.849313	1.0738	1.62146	0.840354	0.5665	1.19048	1.06953	1.94096	1.07568	1.31988	0.868387	0.853865
TUBG1	1.78086	0.817669	0.999752	1.0875	0.652134	0.886217	0.646189	1.14856	0.736747	0.827903	0.764523	0.804939	1.20595	0.886854	0.705636	0.79333	1.18875	0.83619	0.92545	1.21575	1.02698	1.08179	0.60963	1.12061	1.52665	2.26968	1.05011	0.749553	1.03489	0.619215
PPIB	1.02364	0.969607	0.909494	0.813333	0.904763	0.928563	0.856682	0.854257	0.948617	1.09963	0.898615	0.788116	1.21892	0.965092	0.926113	0.767558	1.5222	0.829928	0.855938	1.24142	0.865785	1.0838	1.13616	1.54011	0.783385	0.799308	1.26695	1.0491	1.27	0.882908
ME2	1.03281	0.873005	1.15602	0.928463	1.01182	1.01267	1.34969	1.22785	0.840566	0.872919	0.901929	0.815823	1.08631	0.887339	0.924965	1.11881	1.12965	0.966858	0.904318	1.2096	1.18076	0.892202	1.35908	1.1311	1.04766	0.760842	0.766575	0.76306	1.0457	0.801608
WARS1	0.735242	0.88301	1.14087	1.2843	0.93468	0.801105	0.716121	0.738125	0.886927	1.05133	1.24387	0.983246	1.19382	0.977727	0.78812	0.559507	0.963115	1.20562	0.966934	0.947863	0.861967	1.12466	1.07599	0.976421	2.66731	0.947148	0.936725	1.12909	0.980289	0.298862
RPS3	1.07041	1.0547	0.980264	1.1272	0.782813	1.11149	0.767031	0.95706	0.720623	0.805513	1.24697	0.893933	0.813367	1.10861	0.849327	1.38835	0.479308	0.733162	0.64993	1.47353	1.54602	1.00059	0.573184	1.03993	1.24293	1.16035	1.1432	1.35823	0.90604	1.01594
JAK1	0.959537	0.994662	1.06876	1.32204	1.04293	1.16136	1.05787	0.920049	0.900221	0.92807	1.28211	1.17469	0.851955	0.877113	0.989463	1.80065	0.945547	0.987308	0.918704	0.931975	0.905328	1.00319	0.871209	0.758024	0.701085	1.21062	1.20328	0.725224	0.706297	0.800711
PTPRB		1.35658	1.17321				0.48263	0.959039	1.08073	2.11944	0.863391	0.634398	1.60179	1.14503	0.323012			0.449501	0.678257	2.11206		0.901699		1.04505	1.04651		0.124299	1.13752		0.765853
PTPRE	0.67452	1.25427	1.23329	0.903327	0.424305	1.24273	0.646545	0.548832	0.744839	0.845309	1.47349	1.09291			0.78584			0.869765		0.772306	0.797523	0.68936		0.960075	2.55741	1.40804	0.873429	1.43173	0.716972	1.05318
PTPRG																														1
SP100	0.680105	0.999554	0.90676	1.02179	0.381065	0.990322	0.635546	0.672915	0.580368	0.710381	1.20974	0.923795	0.565858	0.723385	0.602594	3.4476	0.274353	0.871637	0.927406	1.10893	1.73723	0.651119	0.711713	1.40857	1.37794	1.78323	0.931135	1.35946	1.02354	0.781938
AHCY	0.95324	0.979732	0.934379	1.07078	0.903024	0.915943	0.8405	0.987488	0.895662	0.896792	0.971914	0.882172	0.947413	1.07368	1.0036	1.11982	1.28666	1.10085	0.916897	1.07047	0.914233	1.13973	0.993999	1.17001	0.917727	0.874769	1.0431	1.12096	1.12926	0.945194
CFL1	1.16094	0.849023	1.14925	1.07989	1.1258	1.12256	1.19238	1.33394	0.907615	0.985099	1.00234	1.04541	1.09125	0.824582	1.43725	0.774379	1.17224	1.43633	1.28559	0.555633	0.495112	1.34986	1.17501	0.473459	1.01714	0.526767	0.605717	0.931065	0.837066	1.0573
BDNF																														1
EIF4B	0.738667	1.04641	0.904293	1.01499	0.991889	0.845274	0.829628	0.929668	0.990389	1.01905	0.86084	1.02452	1.07308	0.985809	1.05188	1.14219	1.21463	1.02809	1.21998	0.927682	0.891038	1.01986	0.990511	1.12671	0.779891	0.964812	1.20563	1.10133	1.1113	0.96996
F8A1	0.926722	0.936931	0.91096	0.926263	0.768031	0.928799	1.0911	1.00979	1.06521	1.05015	1.00507	1.28411	0.978926	0.747306	1.24614	0.661282	1.24559	1.09118	0.647684	1.308	0.82006	1.2694	1.0939	0.78458	0.872855	0.71329	1.10931	0.985507	1.04342	1.47843
ATP2B4	0.919831	1.04959	1.15129	0.851121	0.972169	1.03633	0.842974	0.931199	0.93218	0.774131	1.17158	0.885203	0.854821	1.25026	0.796176	1.20836	0.591439	0.798472	0.747026	0.971478	1.68336	0.962082	0.923375	0.845616	1.12298	2.16461	0.814387	1.05673	0.812882	0.878338
DGKA	0.988334	1.22075	1.00192	0.76104	0.844048	1.15296	0.790036	0.750995	1.06073	1.01082	1.50534	0.988461	0.833562	0.825665	1.49725	1.60332	0.550858	0.871781	0.936343	1.02276	1.01095	1.18556	0.839058	0.634126	0.834572	1.28859	0.818337	1.33288	0.858388	0.980564
CPT2	0.731478	1.00579	0.791618	0.754836	0.736939	0.932492	0.88005	1.19989	1.2576	0.715226	0.746875	1.11515	0.906896	0.996579	0.30656	1.78931	1.41959	1.01487	0.946375	1.61015	1.44907	0.942822	1.44769	1.05316	0.841558	0.77076	1.00915	0.943151	0.554593	1.12975
DTYMK	0.945159	1.01513	1.01025	0.988298	0.835344	1.03901	0.946144	1.09212	0.912292	0.989197	0.92252	0.897056	1.05994	0.783817	1.04342	1.25008	1.26468	1.12966	0.97914	0.958041	0.925516	1.07458	1.03542	1.0088	0.916871	0.870479	0.970195	1.06409	1.08596	0.9868
LAMA2														1
PRTN3	0.577121	2.08058	1.22594	0.195737	0.10649	0.671457	0.173327	0.337552	1.23095	1.28954	0.899254	0.356972	0.624847	1.57733	0.094006		1.55689	0.363699	0.182938	3.76745	2.11598	0.329444	0.222185	3.2362	1.11767	1.24984	0.853705	1.0909	1.14249	0.329515
KDELR2	1.19099	1.06506	0.938273	0.168722	1.32806	0.923127	0.784101	1.04539	1.06887	1.01443	0.620594	0.831586	1.12383	0.281682	0.666888	1.00748	1.01043	0.794484	0.895646	1.22785	1.77534	0.906029	1.52391	1.33187	0.934653	1.12331	1.47366	0.78934	1.23523	0.919174
EEF1B2	0.359586	1.08194	0.931148	1.16442	1.0648	0.755691	1.03543	0.843137	0.980582	0.825615	0.899583	1.08158	0.889747	0.850896	1.22494	1.08733	0.924373	1.27414	1.00728	0.964899	0.850842	0.948488	0.928944	1.1385	1.10531	1.38689	1.125	1.10651	1.20365	0.958725
ATP5PB	0.969009	1.00659	0.870804	0.82794	1.00736	1.06743	1.10909	1.05946	1.05318	0.925652	0.94088	1.03549	1.02914	0.766465	0.837035	1.19249	1.08124	1.15773	0.969714	0.91275	1.463	0.862908	1.35048	0.887794	0.930657	0.849654	0.879122	0.82089	1.08921	1.04684
TBXAS1	1.07938	0.671109	1.0206	1.22865	1.51693	0.99696	1.27898	1.2725	1.12355	1.07007	0.822805	0.99235	1.32094	0.787638	0.713876	0.628123	1.57917	0.811996	1.15401	0.85302	1.29154	0.66301	1.10396	0.995091	1.14676	1.01861	0.958522	0.675625	0.340741	0.883483
IGFBP6										0.903758																0.453176	2.26181	0.49124		0.890019
ACP1	0.99811	0.948936	0.784453	1.45035	1.03262	1.04122	0.919191	1.19955	0.917694	0.99674	1.1839	1.0645	1.27169	1.0165	1.3426	0.700696	0.970136	1.01323	1.1931	0.524016	0.535811	1.21009	1.1159	0.934858	0.779907	0.838447	1.0465	0.977677	0.903707	1.08787
PRKCH	1.39324	1.05358	0.924956	0.569131	0.913865	1.37901	0.63405	1.06448	1.00963	1.0953	1.18607	1.06766	1.21605	1.12899	1.30747	0.744318		0.795042	1.11377	0.708167	0.709189	1.16188		0.977118	0.878131	0.979844	0.859923	1.5506	0.578518
ACAT1	0.682449	1.1895	0.657365	1.03177	0.810086	0.834338	1.13457	0.531668	0.969874	0.820452	1.17642	0.980074	0.755317	0.715099	0.694007	1.02323	1.02259	0.88434	0.75892	1.05851	1.4529	0.954131	0.683253	1.32288	1.48763	1.90699	1.08845	1.36232	1.08113	0.92974
TNC	0.137333		0.02249			0.463456	0.204774	0.237506	0.048466			0.084316	0.195505	7.60615
MYL9	1.04472	0.933384	0.279551		1.17793	0.95652	1.18979	1.1881	0.223687	1.28469	0.877756	0.993287	1.36884	0.898239	1.06638	0.434796	1.57956	1.33472	1.37333	1.04936	0.971919	1.2886	1.24409	1.21514	1.03985	0.790223	0.791697	0.162775	1.09165	1.14942
CCNE1
POLR2A	0.48733	1.07785	0.999158	1.09958	0.622972	1.15498	0.634788	0.565067	0.828301	0.703099	1.37651	0.962021	0.704362	0.987731	0.484309	2.79776	0.326557	0.523948	0.486317	1.37512	1.92136	0.980979	0.589055	1.32508	1.27704	1.6092	1.02504	1.58193	0.811896	0.680669
FPR2				0.306014						0.46999	0.589052									2.53592						1.51579		0.583231
GRK2	0.961614	1.22294	1.14529	1.13741	0.95884	1.05018	0.959824	0.96564	1.02603	1.02782	1.24692	1.13397	0.859087	0.88691	1.0997	1.44589	0.715809	1.0237	0.918268	1.03529	0.80581	0.916389	0.809836	0.654212	1.24276	0.752713	1.00863	1.22509	0.797043	0.9664
F2R		0.795852	0.639256	2.12123	1.03019	0.959582	0.998263	1.1174	0.512138	1.4071		0.922646			0.812737			1.34483	0.719287	0.647835		0.735448	1.77127			0.642573	0.848176			0.974197
MCM3	0.469022	0.987942	0.706342	0.718698	0.331802	0.567007	0.313665	0.376393	0.393966	0.504389	1.0291	0.180845	0.312708	0.391459	0.43586	2.50895	0.642505	1.38952	1.22658	1.64058	2.83091	1.26243	0.879353	1.05116	1.26988	1.98287	1.48197	1.64189	1.41017	1.06203
MPST	1.16228	0.99052	1.10588	1.34556	1.13071	1.01504	1.50618	1.51099	1.17141	0.772524	0.866099	1.19596	1.2743	1.10704	0.775514	0.983375	1.19646	0.429036	0.868522	1.10197	0.960272	0.391046	1.35831	1.20021	0.660063	0.578134	0.910951	0.700257	0.983753	0.747658
RPS12	0.527432	1.7559	1.80989	1.4585	0.96072	0.975159	1.66082	0.538354	1.27007	1.02443	2.33407	1.12676	0.33515	0.476428	1.381	0.809068	0.57605	0.663266	0.470419	0.573223	0.486519	0.731519	0.293901	0.552386	2.22909	1.29145	0.520027	1.51512	0.599997	1.05329
BRD2			0.748942	0.871655					0.827566		0.817195	1.13343			0.882025	2.44091		0.380857		0.858116	0.889535			1.18881	0.711751	1.68778		0.835944		0.725493
FAS			0.93468																1.1916							0.873716
YY1	0.673174	1.07519	1.09386	0.666686	0.49477	0.85726	0.529755	0.724344	0.730126	0.578155	1.03842	0.722479	0.628209	1.4814	0.875396	1.83662		0.619714	0.690886	1.62007	1.97402			0.781028	1.04058	2.39328	0.940405	1.03941	0.953071	0.941692
DNAJB1	0.794876	0.881684	1.04399	1.2667	1.13195	1.04433	1.12051	1.18707	0.939375	0.889538	1.0918	1.04358	0.887439	1.04473	1.33861	1.09254	0.962194	1.27841	1.31741	0.88683	0.727773	0.967001	1.04589	0.865027	0.727435	0.88771	0.854599	1.02794	0.767859	0.885205
DNAJB2	1.10722	0.716389	1.22544	1.3675	1.06465	0.75284	1.10182	1.25413	0.850745	0.789357	0.840759	1.06447	1.04556	0.844029	1.49484	1.02693	1.04733	1.08682	1.54346	0.982679	0.673026	1.08152	1.1566	0.795579	1.01761	0.648508	0.84346	0.730046	0.723534	1.12315
ATP5F1A	0.974409	0.880492	1.00594	0.810683	1.05365	0.961473	1.09302	1.12169	1.0063	0.931993	0.838765	0.878323	1.06334	0.927897	0.852938	1.22512	1.04525	1.12171	1.0442	1.04513	1.29955	0.863481	1.29185	0.859852	1.08925	0.812224	0.998274	0.895152	1.09243	0.91561
CTSS	0.623425	1.18447	1.16087	0.94073	0.49508	0.785246	0.651327	0.604861	0.705454	0.861851	1.0331	0.650023	0.513029	0.95989	0.489693	1.5643	0.534277	0.846027	0.431764	1.56565	1.87784	0.872624	0.370219	1.80103	1.6815	2.01204	1.17595	1.42043	1.13839	1.04889
PSMA1	0.992347	0.795307	0.922024	0.915814	1.37694	0.896025	1.39567	1.25477	0.757456	0.73395	0.869916	0.907264	1.02176	0.748907	1.48144	1.3915	0.71696	1.35813	1.28459	0.605747	0.569492	1.1045	0.871753	1.27141	0.98747	0.72938	0.818726	1.15525	0.947805	1.11771
PSMA2	1.05935	0.695571	0.827076	1.36693	1.26802	1.11661	1.10332	1.13743	0.951285	1.00953	0.980903	1.09525	0.976595	0.749162	1.02883	1.01196	1.20277	1.42625	1.33506	0.784965	0.58015	1.44555	1.23311	0.439714	0.833592	0.505171	0.746838	0.942668	0.936027	1.21031
PSMA3	1.15306	1.02509	1.16704	1.1683	1.09635	1.12928	1.06845	1.23227	0.932981	0.969945	1.0395	0.813334	0.979295	0.895265	0.958692	0.887233	0.85901	1.00973	0.943339	0.999104	0.710743	1.04557	1.10008	1.10524	0.984489	0.736526	0.961346	1.07945	1.03794	0.911356
PSMA4	1.26594	0.824018	0.794137	0.882076	1.11294	1.00008	1.20057	1.29733	0.903362	1.15072	0.619391	0.786212	1.21049	1.00982	0.953845	1.536	1.01122	1.08732	1.38917	0.30182	0.736862	1.22691	1.1888	0.576637	0.891524	0.821642	1.20009	1.05316	1.11769	0.850224
S100P	0.271742	1.37058	1.16263	0.060928	0.050441	0.372625	0.167186	0.153998	0.644379	3.40889	1.31262	0.134702	0.743614	4.63108	0.038652	0.135583	0.636445	0.110988	0.257185	5.45113	2.7077	0.257394	0.134314	2.1267	0.1563	1.20224	0.378227	0.283043	1.03533	0.603346
CD40	0.789696	0.757326	0.842441	0.94322	0.910741	1.00122	0.932211	1.23581	0.806182	1.30334	0.882424	0.843481	1.23444	1.06262	0.751465	1.31331	1.5353	1.01448	1.26829	0.704033	1.42044	0.795447	1.52205	1.15283	0.635788	0.703157	1.12742	0.65693	1.01152	0.842386
ITGB7			0.869705	0.715431		0.630366	0.847517		0.905879		0.866953	0.78029			0.749788	2.09151		0.861832	0.764819		1.37735	0.8974			1.19246	1.5358		1.27372	0.639175
MSN	1.06211	0.952056	1.09468	0.885333	0.974859	1.02618	0.89787	1.08281	0.892316	1.05816	1.0171	0.991519	1.06792	0.970483	1.09038	1.00919	1.03645	1.04554	1.11765	0.887436	0.71806	1.04209	0.980075	1.15206	0.977888	0.970652	0.99724	1.0537	1.0054	0.942801
DDX6	0.990689	1.0522	1.06884	1.37715	1.01575	0.980576	0.885238	0.843506	0.934426	0.920343	1.10688	1.15417	0.84972	0.67437	1.35326	0.818101	1.55971	1.06766	0.940501	1.21357	0.881096	1.20491	0.785689	0.878438	0.965146	0.791765	1.01016	1.03104	0.72594	0.919169
DNMT1											1.1048														1.15982				0.735377
U2AF2	0.830837	1.03872	1.11906	1.12885	0.677055	1.16296	0.923284	0.691203	0.958489	0.775315	1.56786	1.05521	0.490708	1.05779	0.83229	2.35317	0.353268	0.756067	0.800496	1.0448	1.48823	0.870432	0.357124	0.94105	1.27786	1.56549	0.815919	1.25013	0.898993	0.917352
RPL13	1.03565	0.855056	1.18127	0.384697	1.77141	0.423166	1.66036	0.982993	0.309819	0.443998	1.89552	1.13774	0.418825	0.557278	1.8639		0.245308	1.22457	1.99996		1.13957	1.16347	1.05449		0.911935	1.00231		0.760018	0.430933	1.14574
IVD	1.02031	0.835748	0.957245	0.720322	0.925319	0.957897	1.06588	0.972061	1.09439	0.866055	0.792559	0.917113	1.04023	0.838851	0.641003	1.34374	1.04731	1.15377	0.922397	1.26445	1.26679	0.946048	1.5031	0.888021	0.888628	0.955176	1.11955	0.822753	1.21519	1.01811
S100A4	1.23065	1.18817	1.42125	0.892621	0.821752	1.13692	0.772491	1.19105	1.11152	1.2698	1.24072	0.922789	0.849195	1.02061	0.818136	1.13143	0.714181	0.799672	0.988209	1.55716	0.907225	0.900709	0.615449	1.0945	1.02133	0.857056	0.85592	0.943734	0.847133	0.878612
MGAT1	1.13649	0.943039	0.837121	1.38628	1.00843	0.875917	0.57735	0.715586	0.929296	0.884758	0.831641	0.79281	1.07515	0.962735	0.49062		1.20981	0.83607	0.948099	1.53354	1.44978	0.987192	1.06578	1.26001	1.41188	1.13051	0.614203	1.10699	0.995963	1.00295
HMGB2	0.971965	0.997931	0.935584	0.848354	0.736525	1.02696	0.727807	0.932332	0.740295	0.828703	1.19779	0.772388	0.590719	0.999722	0.804857	1.84902	0.432905	1.02578	1.06876	1.16033	1.27597	1.17503	0.574366	1.28497	0.937987	1.22781	1.52611	1.43577	0.903114	1.01014
PTBP1	1.04849	0.897506	0.921567	0.859302	0.841072	1.18122	0.805608	1.06806	0.821511	0.940999	1.31085	0.830729	0.800592	1.16965	0.889245	1.7088	0.74324	0.882431	0.884888	1.11022	1.38623	1.13207	0.837749	1.01525	0.847717	1.2786	1.02233	1.02555	0.871222	0.867292
TARS1	0.960564	1.07513	0.984382	1.32113	0.98089	0.900636	0.986106	0.928697	0.968074	1.01733	0.939054	0.970952	1.06618	0.946249	1.12714	0.914262	1.15324	1.09692	1.03067	0.86712	0.723822	1.11882	0.971701	0.815077	0.968283	0.79745	0.97311	1.02695	1.31281	1.05724
VARS1	0.795641	1.02758	1.08068	1.21218	0.902546	0.856321	0.791738	0.803105	0.684492	0.842889	1.12871	0.970197	0.839592	0.805151	0.829097	1.40977	1.01913	0.941326	0.955572	1.06329	1.00233	1.09889	1.06231	1.19361	1.01608	1.20507	1.09463	1.22565	1.14671	0.995716
EEF1G	1.02578	1.09788	0.941797	1.16764	1.04396	0.922867	0.804755	0.968987	0.903019	1.0236	0.834412	0.777622	1.22242	0.845311	0.867798	1.01373	1.32338	0.866134	0.968586	1.18812	0.962907	1.02538	1.04241	1.34833	0.832404	0.847491	1.09662	1.0353	1.07987	0.92149
CD27	0.847031	1.35097	0.740525	0.763205	0.698673	1.0793	0.651845	0.837975	0.871791	1.00453	1.96981	0.936323		1.15815	1.004			0.714989		1.0968	0.843441	1.32364				1.26906		1.19531	0.776666	0.865999
FKBP2	0.627086	0.97648	0.917024	1.25033	1.08732	0.971426	1.06793	0.839443	1.01659	1.38103	0.921665	0.977694	1.18378	0.821609	1.29327	0.309643	1.66718	1.23836	1.2687	0.732511	0.45895	1.1053	1.32915	1.13208	0.738051	0.555069	1.20419	0.970648	1.09869	0.858784
MST1														1.62398					0.909248											0.466774
STOM	0.861273	0.859068	0.910558	0.989215	1.22318	0.600049	1.06492	1.10214	1.02344	1.10977	0.656797	0.925756	1.11008	0.814508	0.822797	0.837912	1.29854	1.07433	0.939638	1.18409	1.13767	0.86834	1.45931	1.36429	0.88889	0.87412	1.26572	0.660205	1.16663	0.906774
PON1			1.11168									1.21977																	0.668556
MAOB	0.7653	0.626367	0.737021	0.869172	0.972773	0.750857	0.784806	0.876394	0.392477	0.695918	0.427627	0.754502	0.598661	0.655969	0.483403	0.732296	2.62297	1.35026	0.907103	1.47607	0.980062	1.21244	2.71793	1.89149	0.712319	0.500317	1.18247	0.49373	1.36997	1.45933
YWHAQ	0.956478	0.993261	0.95257	0.997472	1.06462	0.92317	1.01658	0.911567	0.92041	1.08013	0.88827	0.987198	1.11156	0.902663	1.2573	1.22688	0.852161	1.13049	1.19788	0.804288	0.734015	1.08527	1.00575	0.909844	0.957264	1.1316	1.0194	1.11921	0.962511	0.900175
MAPK3	1.53279	0.774596	1.08586	0.904725	0.906003	1.08638	0.833786	0.85553	0.99649	1.02769	1.2603	0.883678	0.825016	0.966176	0.907028	1.37874	0.959203	1.02005	0.908286	1.24846	0.655053	1.56829	1.03203	0.709922	0.793234	0.635591	1.17936	1.03317	1.00241	1.03013
MARK3				1.28049					0.863738		0.923613				1.04695							1.12205					0.992462	0.808601		0.962093
DPP4	1.1735	1.22591		1.03671	0.745787	0.895672	0.785941	0.63883	0.900606	0.81891	1.51063	0.613455	0.84424	1.07664	0.871615	1.30829					1.07984			0.830165	0.964748	2.49361	0.6939	0.899582		0.591422
RPL10				1.01283	1.916		1.2691				0.490703	0.813217			3.74517			0.53118		0.250756	0.356249	1.01239			0.549964		0.50087	1.11841		0.433154
RPA1	0.950369	1.05558	1.07491	0.93191	0.815346	0.9724	0.861378	0.797989	0.902636	0.752358	1.44313	0.887314	0.70419	0.666637	1.08165	2.18497	0.315567	0.810206	0.888449	1.1383	1.32249	1.15529	0.530412	1.06834	0.898997	1.47557	0.919459	1.54127	0.843419	1.00945
APEX1	0.777858	1.29006	1.05929	0.592369	0.754821	1.05886	0.823317	0.852324	0.866928	0.677008	1.38719	0.920874	0.65286	0.949814	1.373	2.06171	0.626262	0.476085	0.89188	0.814201	1.50713	0.700661	0.319884	1.32783	1.18053	1.96787	0.750979	1.19705	1.13016	1.0112
CD82		0.853252		1.00853	1.49452	0.874663	1.18977		0.700811		0.907199	1.60688			1.35123						0.55611					1.01871	0.43833
DCK		1.16649	1.06929	1.11618	0.722639	1.44396	0.637221		1.09476	0.581694	0.873181	0.65155		1.07992	1.49726			0.576206			1.21529	0.654868	0.480361	0.979137	1.66568	1.32896		1.12011	1.16291	0.882352
CAD	0.554831	1.12776	0.939134	1.01543	0.938616	0.873802	1.14725	0.934869	0.919044	0.933235	0.920838	1.12884	0.745926	0.902821	0.94603	1.33735	1.32069	0.811857	1.22817	1.19126	0.855944	0.960341	0.888909	0.420817	1.16013	1.38291	0.910275	1.2611	1.13155	1.1103
CALR	0.773856	1.16812	0.964852	0.849584	0.97379	0.761938	0.861874	0.83464	0.790491	0.981689	0.903913	0.915318	1.01999	0.72786	0.890738	0.87387	1.25845	1.19087	0.979967	0.914325	1.12838	0.907327	0.97483	1.62273	1.07906	1.27822	1.16738	1.00897	1.24621	0.950746
MAP4	0.924351	0.863726	0.808905	1.25156	0.874006	0.913935	0.707972	0.832233	0.884694	0.8768	1.25371	0.788399	0.815144	0.94144	1.33796	1.55124	0.992029	1.46032	1.34715	0.682691	0.60259	1.16506	0.716571	1.15001	0.906719	1.22099	1.1857	1.16243	0.946919	0.834729
CANX	0.903998	1.08177	0.932034	1.01509	1.11529	0.897816	0.967556	1.011	1.04154	1.04575	0.814305	0.903501	1.05855	0.803554	0.703812	0.933048	1.17403	0.811638	0.842983	1.21819	1.5824	0.862522	1.28435	1.15633	0.980954	1.14684	1.08094	0.704557	1.05555	0.87011
CFP	0.512531	1.04759	0.94118	0.646067					0.629132	1.28424	0.757711	0.328328	0.423176	1.07257		1.61687	0.638968	0.41215		2.80474	2.27924	0.684855	0.431901	1.27226	0.72979	1.00027	0.88153	0.890414	0.943718	1.77076
PIK3R1	0.860949	0.984008	0.844761	0.975637	0.81813	0.901376	0.825539	0.882883	0.908288	1.10768	0.921851	1.13492	0.971904	0.852928	1.11836	1.13906	1.18874	1.17319	0.995325	0.992175	0.834844	1.01609	1.13898	1.19851	0.807776	0.87842	1.24798	1.14388	1.15336	0.982462
ITPKB	1.00293	0.774623	0.826328	1.62512	1.05399	0.934895	1.25305	1.57594	1.00313	0.984306	1.02246	0.804362	0.963969	1.01726	1.40356	0.452498	1.47707	1.0519	0.979446	0.773041	0.560309	0.96711	1.46253	0.806747		0.547606	0.96296	0.820962	1.09246	0.799455
PSMB8	0.904599	1.06991	1.00418	0.903988	0.997542	0.96972	0.985691	0.899205	0.671097	0.919313	1.02449	0.907269	1.03322	0.73662	0.942073	0.634722	0.91179	1.0772	1.03615	1.12024	0.660048	1.05659	1.27636	1.12791	1.07061	1.04088	1.17453	1.4476	1.30952	1.08694
PSMB9	1.11566	1.02672	1.01983	0.754598	0.898378	1.00774	0.913874	0.971247	0.842449	0.881318	0.838887	0.910014	0.512875	0.89909	0.79885	1.957	0.793269	1.08621	1.07345	0.741101	0.844349	0.813238	1.11501	0.837541	1.36726	1.23921	1.04997	1.25734	1.37391	1.05961
PSMA5	0.771897	1.14813	0.900036	0.865735	0.831368	0.865786	0.88225	0.893125	0.920497	0.934929	0.955644	0.892938	1.00175	0.88054	0.935708	1.22581	0.881641	0.953341	1.04938	1.18873	0.978629	0.97575	0.942822	1.03463	1.1604	1.23855	1.11647	1.30498	1.24371	1.02482
HLA-DMB																														1
PSMB4	0.927016	0.770691	0.946101	0.877655	0.974208	0.878407	0.954516	1.13447	0.850502	0.780812	0.662224	1.0463	1.24493	0.851977	1.01455	1.05121	0.96935	1.22295	1.36253	0.712511	0.682669	1.11292	1.44948	0.841943	0.842608	0.933522	1.4974	1.09809	1.1982	1.11026
PSMB6	0.742297	0.931211	1.15873	1.92825			0.650964	0.953917	0.944215	1.19627	0.833833	0.970528		0.680273	1.10986	0.537229	1.11576	0.911501	0.733966	1.00908	2.30278	2.08115	0.789741	0.886763		0.549674		0.528848	0.571212	0.881938
PSMB5	0.564904	1.20359	1.05276	1.68968	0.985581	1.03346	0.6761	0.675526	1.8944	1.63729	0.943028	1.12506	1.34236	0.685544	0.908171	0.39297	1.95958	0.585697	0.905249	1.573	1.17283	1.51946	0.784974	1.08039	0.407319	0.865879	0.784061	0.501948	0.316552	0.732637
GSTM2	0.854721	2.38765	1.01699	0.549339	1.76301	0.234889	1.70294	1.07651	0.343659	0.175594	0.424313	2.08285	0.345118	0.702133	2.04149	0.581001	0.844275	0.252622	0.201482	0.671375	0.35928	1.26709	0.386788	3.37124	2.42533	0.516308	0.706779	2.00327	0.333956	0.377997
ABCD3		1.28558	1.08031	1.3406	0.93082	0.889769	1.01552	0.676841	0.773289	0.862595	0.749352	0.66491	0.722102		0.760477	1.11546	1.14183	0.870209	0.763517	1.05001	1.20413		2.08703	0.890848	1.56573	1.45922		0.602749		0.497106
TMOD1				1.56318													0.436817
ITPRID2	0.498795	0.644505		1.05235	0.862265	0.807807	1.21195	0.739677	0.706919	1.09545	0.75641	0.866785	0.929835		1.72703	0.864432	1.2939	1.7741	1.30171			0.870408				0.925689	1.25569		0.828089	0.986199
NDUFS1	0.929555	0.849042	0.829732	0.692812	0.790149	0.840846	0.970405	0.942354	0.880285	0.785305	0.95018	0.868866	0.996435	0.993869	0.68521	1.49995	1.27408	0.971223	0.947277	1.24882	1.77914	0.873693	1.22041	0.990998	1.00635	1.23196	1.13042	0.922161	1.00521	0.893276
POLD1		0.664382							0.762069							1.22092				1.09565						1.14572	1.11125
MAPK1	1.17223	0.980183	1.00486	1.00156	1.00651	0.998032	1.01137	1.06259	1.01203	1.09106	1.10268	0.903451	1.11333	0.91748	1.00238	0.617673	1.17976	1.0794	1.04544	1.03588	0.673943	1.11311	1.01185	1.15297	0.902577	0.797588	0.989683	1.09929	0.954174	0.966896
GCA	0.75972	1.11352	1.13891	0.755217	0.464428	0.960868	0.83037	0.645115	1.12485	1.30517	1.04415	0.731722	0.841857	1.4979	0.453789	0.381117	0.970625	0.828869	0.548685	2.25557	2.92832	0.74174	0.543953	1.18917	1.31014	1.11499	0.812683	0.800152	0.983907	0.922492
ERCC5																											1
GRN	0.630381	1.2107	0.798798	0.532127	0.388393	0.713048	0.597883	0.629231	0.947894	1.09265	0.865184	0.632226	0.681397	1.33444	0.326957	1.06048	1.32209	0.870589	0.725661	1.73089	2.15243	0.83477	0.957729	1.66355	1.17328	1.08887	1.93912	1.1144	1.06877	0.916069
LAP3	0.607257	0.750589	0.700692	0.790093	0.600767	0.622075	0.583127	0.626018	0.639618	0.631015	0.682412	0.648812	0.825675	0.65279	0.609301	1.96629	0.880871	1.3923	1.14144	0.983969	0.774195	1.31818	1.32726	0.97454	2.06863	1.31116	1.67255	1.40544	1.76106	1.0519
CD38	0.966205	0.988159	1.07953	0.951711	0.789774	0.978756	0.63772	1.1927	0.981649	0.747956	0.859833	1.1219	0.819377	0.809874	0.662777	1.45388	0.787932	0.924018	0.92605	0.580402	0.790578	0.810656	1.56164	1.16534	1.56532	1.00507	0.973631	0.934682	1.7087	1.22419
GTF2E1											0.789696										0.81397	0.629354			1.24418	1.98741	0.785308			0.750077
PCSK6	0.781261	0.587411	0.838234	0.797861	1.68632	0.711299	1.0485	0.976377	1.37782	1.30307	0.885642	1.17496	1.0612	0.435037	0.993446	0.68518	1.70287	0.720114	0.990163	1.11475	1.96298	0.856194	1.63244	0.814882	0.791343	0.817086	1.01248	0.311163	1.20071	0.729211
TPP2	1.12218	0.875755	1.00566	0.984323	0.975617	0.912886	0.849751	1.04942	1.05807	0.743316	0.843294	1.02434	1.18618	0.954976	1.04861	0.758941	1.55922	1.17661	1.1551	1.09191	0.747525	0.911271	1.34935	0.985188	0.794631	0.594618	1.05616	0.938428	1.16986	1.07681
IMPA1	1.15243	0.964369	1.41334	1.33892	1.03194	1.1894	1.08627	1.04058	1.12271	0.973974	1.05596	0.919728	1.03246	0.74165	1.37395	0.985665	1.4919	1.08504	1.27912	0.502327	0.324457	1.12584	0.77326	0.628057	0.826948	0.54343	0.909527	0.914925	1.01284	1.15898
CCN2	0.698307	0.3425	0.696655	0.652676	1.74862	1.20515	1.85275	1.69564	0.922075	0.815717	0.715226	0.751799	1.17017	0.651594	0.916321	0.372903	2.65918	0.504549	0.77584	0.852632	1.69888	0.884249	1.77505	0.963718	0.723202	1.03994	0.405073	0.550249	0.676659	1.28268
PTPN6	0.95083	0.991176	1.05219	1.24628	0.978693	1.05713	0.975795	1.04608	0.935354	1.11457	1.12549	0.952549	1.0214	0.995284	1.19657	1.14244	0.914973	1.0426	1.17549	0.835459	0.730119	0.931118	0.94634	0.988055	0.869373	0.793934	1.03846	0.999806	0.933602	1.01885
SHC1	0.51025	1.15969	0.898105	1.35095	1.25851	1.07987	1.24694	0.954405	1.21615	0.997033	1.33343	0.979891	1.18248	1.03355	1.29158	0.736122	1.02591	1.1739	0.779047	0.62172	0.490578	0.587811	0.800496	1.1155	1.00443	0.844308	1.19403	1.03081	1.01404	1.08845
TKT	1.01969	1.01538	1.22649	1.00454	0.630027	0.93335	0.724778	0.75699	0.84309	0.963856	1.0716	0.928321	0.848688	1.07397	0.79052	0.857729	0.747889	1.06555	0.816056	1.29203	1.06888	0.996068	0.612843	1.29269	1.37376	1.43061	1.24976	1.14959	1.10732	1.10797
CASP1	1.0067	1.03485	1.20116	0.766792	0.565035	0.938346	0.696951	0.868766	0.709486	0.925785	1.33621	0.855397	0.789673	0.957396	0.599487	1.78256	0.463088	0.922658	0.724888	0.978036	0.668051	1.07206	0.630498	1.54948	1.69912	1.51904	1.35286	1.41181	0.939779	1.03404
NOS3																									1
NOS1
PML	0.738028	0.857885	0.724495	0.686543	0.483369	0.779363	0.542827	0.580632	0.722701	0.699017	1.13529	0.623791	0.466953	1.0212	0.517673	3.82165	0.407701	0.992628	0.816315	0.931994	1.79373	1.00296	0.747237	1.14594	1.41683	1.87543	1.24249	1.25126	1.08048	0.893601
EEF1D	0.896845	0.894262	0.971206	1.24453	0.806789	0.95799	0.755653	0.930871	0.745294	0.823043	0.959132	0.844385	0.858522	0.74789	0.922874	1.28698	1.31416	1.26935	0.895378	1.10093	0.836258	1.12739	1.06488	1.10931	0.971115	1.13039	1.21991	1.30339	1.07066	0.940607
OAS2	0.220217	0.444325	0.45139	0.595722	0.289266	0.452019	0.35963	0.286434	0.166223	0.232588	0.545924	0.260205	0.14328	0.43008	0.337405	2.03418	0.634251	1.66354	1.53182	0.906126	0.428192	1.93882	2.55677	0.349504	3.05341	1.55099	2.12048	1.74503	2.96674	1.30543
CD40LG	0.849453	0.7962	1.09128	0.983504	0.837478	0.682747	1.14242	1.009	0.612594	1.0991	0.587749	0.940886	1.10776	0.713642	0.813176	0.589517	1.5004	0.89679	1.1384	1.3579	1.16855	0.953425	1.88748	0.879955	0.821559	0.993365	1.72631	0.730548	0.903341	1.18546
MARCKS	0.402553	1.33875	1.491	1.21823	0.48296	0.852525	0.907468	0.411479	0.547147	0.566371	2.03523	1.25427	0.373912	0.90143	0.426197	3.16658	0.188993	0.993782	0.409558	0.314983	0.863357	0.720584	0.227354	0.583501	4.3664	1.70592	0.56978	1.10794	0.724209	0.847542
AQP1																														1
ALDH4A1	0.689311	0.808913	0.971335	0.582959	0.89939	0.904608	1.00106	1.77513	0.938762	0.920135	0.776941	0.727513	0.875103	1.41559	0.461364	0.717678	0.788453	1.41508	0.79503	1.25867	1.69227	0.752749	1.19311	1.12626	1.18132	0.816978	1.44734	0.777511	0.946763	1.34266
ERP29	0.812096	1.03926	0.972143	0.892076	0.873105	0.948646	0.846362	0.971666	0.813423	0.874365	0.849818	0.761388	0.636228	0.788102	0.780846	1.38088	1.31013	1.10906	1.068	1.11421	1.14104	1.06428	1.20768	1.30669	1.09789	1.0891	1.30345	1.00212	1.03964	0.906293
PRDX6	1.27186	0.93023	0.924334	1.26888	1.14704	1.03284	1.00858	1.26555	0.981197	0.936577	0.796577	0.838094	1.28071	0.942432	1.30795	0.708735	1.15068	1.05601	0.996748	0.670196	0.499463	1.23513	1.6495	0.866587	0.779362	0.479166	0.891218	0.841504	1.21736	1.02547
BLVRB	0.517448	0.944889	0.985686	5.41384	0.493856	0.651034	0.650656	0.639083	0.624111	0.704915	0.905053	1.08184	0.277828	0.470607	0.809723	1.68579	0.713088	0.791145	0.458759	0.501995	0.206825	0.828301	0.809071	0.752786	1.23867	1.63665	1.41835	1.3543	1.13929	1.29441
PRDX5	0.871079	1.39339	1.30431	1.46678	1.1898	1.28042	1.42898	1.01631	1.55242	1.27143	1.40644	1.5417	1.01046	0.819549	1.26497	0.433151	0.688293	0.760139	0.722893	0.598144	0.658003	0.765188	0.524057	0.667977	1.24164	0.874465	0.592474	0.861167	0.859197	0.935168
DDT	1.14049	2.31749	1.91978	2.33632	0.948939	1.63606	0.920331	0.711504	1.36393	1.2045	1.53255	1.57515	0.524177	0.623549	0.877642	0.656066	0.649358	0.205313	0.971327	0.345322	0.221007	0.519335	0.248584	0.709772	1.11645	1.12303	0.87431	1.32155	0.64074	0.765432
PRDX3	2.56438	0.823681	0.384651	0.677009	0.546027	0.60091	0.670887	0.778513		0.543761	0.253176	0.550696	0.640791	0.497941	0.665657	2.15687				0.965329	0.630709			0.851214	1.32756	3.0672	1.02693	1.78633	0.972561	1.01721
ATP5F1D	0.846602	0.935967	0.951623	0.774317	0.881005	0.844467	0.898406	1.02659	0.992341	0.812822	0.873822	0.873188	1.14372	0.960974	0.674978	1.58537	1.03356	1.02233	0.861724	1.30272	1.49886	0.751667	1.18808	1.10697	0.812377	1.10312	1.1724	0.843244	1.23845	0.988294
RPL12	0.997243	1.14021	1.03562	0.981549	0.800757	1.0081	0.793315	0.827255	0.778016	0.799606	1.26476	0.935043	0.770969	0.986852	1.07327	1.61392	0.482065	0.889418	0.795436	1.17573	1.65318	0.948544	0.559689	0.915503	1.07283	1.24369	1.17198	1.43111	0.873383	0.980956
ECHS1	1.16265	1.00703	0.853375	1.05346	0.888208	0.794895	1.08916	0.798442	0.807355	0.571387	0.866608	1.05578	0.964196	0.846599	0.889573	1.63772	1.03914	0.917358	1.03141	0.939958	1.29598	0.818996	1.16706	0.891164	1.14382	1.43495	1.11262	1.0637	0.973928	0.883479
CMPK1	1.03352	1.11112	0.981141	1.5931	1.01251	1.04869	1.0543	1.01894	1.18896	1.18838	0.973911	1.08141	1.08189	0.916556	1.29971	0.931534	1.25154	1.21881	1.13072	0.608866	0.381485	1.00782	0.953103	0.906571	0.73726	0.549014	0.932052	0.961186	0.928657	0.917226
PEBP1	1.09462	0.957694	1.04975	1.35722	1.12365	1.18529	1.32884	0.866085	1.08155	1.02107	1.32245	1.10404	1.04242	0.963056	2.17689	0.820065	0.617738	1.02285	1.08487	0.341635	0.268043	0.953133	0.68561	0.816435	0.800889	0.754132	0.779753	1.35354	0.966469	1.06021
PDIA3	0.971806	0.900815	0.851312	0.969683	1.16451	0.916823	1.0519	1.0271	0.920683	1.06309	0.864648	0.927119	1.06878	0.854719	1.12784	0.966885	1.308	1.20562	1.1096	0.960873	0.88883	1.0325	1.25763	1.19568	0.842965	0.847713	1.0049	0.811595	1.02594	0.86045
PPP2R1A	0.932508	1.02233	1.02136	0.996399	0.984656	0.951102	0.932578	1.05092	1.03764	1.05596	0.980461	1.03694	1.03701	0.904547	1.12139	0.660326	1.1871	1.0763	1.14536	1.15088	0.754884	1.11055	1.07245	1.02226	0.938869	0.780469	0.957813	1.07909	0.952221	1.04561
PPP2R1B		0.745716		3.30644	0.76719	0.66098	0.667176		0.665224		0.810561					1.11959		0.888415	0.865962			1.04312		0.961486		0.730894	0.712862	1.05439
CD6	0.79973	1.23053	1.3042	1.07976	0.764246	1.36229	0.803101	0.668837	1.06882	0.601629	2.68572	1.14558	0.442362	0.787023	1.69003	1.87497		0.316352	1.17497	0.372215	0.452972	0.943287	0.55655	0.501833	0.82227	1.65869	0.347838	2.0013	0.542892
CDC27																														1
FCER1G	1.78853	0.664388	1.13387	0.752355	1.29195	0.859703	0.878113	1.69931	0.61434	1.25296	0.759913	0.739358	1.44202	1.06196	1.2523	0.965187	0.09645	1.09434	1.14687	0.719466	1.07782	0.845429	1.29727	1.00042	0.833147	0.919403	1.14298	0.88894	0.9276	0.8536
CCND3				1.18719		0.929575	0.925366								0.957866
PPIF	0.997864	0.674441	0.70397	0.710257	1.13663	0.464098	1.48199	1.08788	1.11095	0.643704	0.559075	0.787202	1.40384	0.840613	0.780289	0.853347	1.57288	1.31775	1.26754	1.02639	1.14587	1.02966	2.1262	0.924369	0.94569	0.511703	1.2014	0.585089	1.08169	1.02763
NMT1	0.901555	1.12358	1.07639	0.727226	0.876455	0.841582	1.03515	1.38197	0.948626	0.751387	1.06705	0.895182	1.01282	1.19798	0.896785	0.405426	0.963757	1.04789	1.42544	0.800218	1.07725	1.16713	0.817107	1.01841	1.00899	1.29154	0.996871	1.35812	0.89616	0.991945
HLA-F	0.888164	1.30504	1.0776	0.996655	1.08837	0.907803	0.487049	0.60961	1.72744	1.11773	0.752533	1.56896	0.992752	0.577595	0.815188		0.321945	0.426255	0.911943	0.831717	2.42483	1.14711	0.642014	0.329306	2.30705	1.18297	0.795049	0.817022	1.12258	0.827744
HMOX2	0.802043	1.13757	1.10068	0.920021	0.910421	1.26927	1.04252	0.717348	1.13725	0.902169	1.06513	0.91891	0.836397	1.08163	0.861786	1.90637	0.37818	0.672323	0.904708	0.882969	1.36266	0.679265	0.719157	0.963737	0.959532	1.76134	0.866387	1.16478	0.809422	1.26602
ADSS2	1.00928	1.0974	0.93498	0.801561	0.866813	0.907923	0.588233	0.943427	0.90867	0.986554	1.2362	1.20287	1.21699	1.07356	0.976389	1.10047	0.942604		0.85889	0.465435	0.722168	0.897085	0.663515	1.20062	1.45401	1.6097	1.26079	1.27029	0.991338	0.81225
LRPAP1	0.896245	0.780299	0.793622	1.06835	0.430399	0.875667	0.737015		0.548137	0.780209	0.942306	0.71413	0.563409		0.599617	1.91186	0.85538	1.29402	0.956167	1.41194	1.1622	0.949494	0.907397	1.45462	1.76627	1.2141	1.455	1.07581	0.951979	0.904374
TSPO	1.00513	1.00242	1.17567	0.473413	0.827429	1.01759	0.842971	1.03941	1.01231	0.981141	1.06516	0.858984	1.02184	0.991338	0.626369	1.11182	0.747156	0.766915	0.828119	1.41444	1.77381	0.89653	0.939005	1.3174	1.12748	1.1404	1.08772	0.847089	1.10284	0.958085
ADSL	0.968162	0.90042	0.938289	1.06973	0.633178	0.874904	0.820234	0.990533	1.0227	0.822884	0.939682	1.01641	1.07247	0.934875	0.92908	1.23859	1.03779	1.12934	1.23585	1.19295	0.518491	1.4049	1.30521	1.03325	0.585066	0.731422	1.32565	1.09601	1.17206	1.05985
PKLR		1.17683	0.97488	1.40376	1.33792	1.20694	1.38734	0.738893	0.98399	0.863815		0.286153	0.677468		1.82626		0.853504	0.818919	0.777297	0.886453	0.67725	0.789953			1.34801	0.903855	0.895781			1.18474
CLIP1	1.02394	0.843702	1.37199	1.10935	1.06225	0.899218	2.0152	1.06233	1.17338	0.783532	0.429876	1.73715	0.916551	1.24162	0.243017	1.03807	0.338846	1.01691	1.63621	1.56173	0.87357	1.00367		0.804196	0.96851	0.54912	1.16832	0.727251	0.479932	0.920543
SRI	1.13633	0.923681	0.997409	0.383431	1.13821	1.11997	0.98248	1.20044	1.00606	1.09623	0.895609	0.774266	1.13783	1.25625	1.01647	0.624902	1.14374	1.32483	1.16983	1.01014	0.90792	1.14409	1.11142	1.09467	0.834313	0.744927	0.986728	0.939859	0.999594	0.898383
GSTT1											0.514479				1.48552
SERPINB1	1.19606	0.967233	0.76224	1.19926	1.20497	1.06152	1.08141	1.15954	0.929322	1.01725	0.871894	1.11691	1.12099	0.617666	1.47861	1.11374	1.27114	1.23632	1.17954	0.913647	0.509746	1.07056	1.04785	0.71168	0.795765	0.553472	0.685873	0.889132	1.04761	1.18906
ALDH1B1	1.90592	1.79823		0.668686	1.23637			0.413097	1.5606		0.685376	0.442225		0.691112	0.310912		1.43186	0.783317	0.505622		2.02546				0.595068				1.2158	0.730357
POLR2B		0.770979	0.556435	0.994272		0.63415	0.999935		0.855942	0.620532	0.881309	0.64723		0.610255	0.766506	2.61508			1.29831	0.974653	1.74039	1.2315		0.917718	0.796828	1.93447	0.881593	0.788165	0.637972	0.845779
SDHA	1.01678	0.902907	0.940866	0.819063	0.906992	1.08397	0.981867	0.876561	1.0143	0.880405	1.05562	0.972658	0.901786	0.919324	0.74655	1.64093	1.0766	1.00829	0.947753	1.21322	1.47388	0.867112	1.09142	0.873678	0.798611	1.04257	1.11472	0.913398	1.0388	0.879364
CORO1A	1.04454	0.895946	1.08251	0.707028	0.91327	1.01813	0.750493	0.98109	0.820658	1.02354	1.01831	0.893323	1.03556	1.10212	1.05595	1.1901	1.31556	1.13697	1.09214	0.9637	0.798144	1.10863	1.15494	1.19244	0.766198	0.82366	1.13351	1.02822	1.06879	0.884538
GDI1	1.11157	0.909096	1.09414	1.31996	1.23304	1.01731	1.22289	1.24865	1.20842	1.09869	0.93289	0.966384	1.26904	0.976917	1.44363	0.220269	1.03617	1.15469	1.08028	0.804979	0.535902	1.0389	0.922585	0.964565	0.949637	0.597145	0.753026	0.934103	1.03072	0.924403
S100A7																														1
MAT2A	0.637449	1.18482	1.11901	1.04268	0.639279	0.833073	0.723525	0.640868	0.8656	0.962349	1.07892	1.05834	0.849715	0.903347	0.832543	1.03852	0.90085	1.20358	1.11863	1.02922	1.02899	1.3346	0.930201	1.19095	1.25767	1.08058	0.979445	1.46334	1.01749	1.05441
PRKAR1B																													1
PRKAR2B	0.733126	1.11357	0.564149	1.46862	0.618308	0.526093	1.08756	1.03142	0.910441	0.867298	0.930521	1.1854	0.943793	1.17221	1.00174	0.543878	1.70071	1.33514	1.50133	0.387446	0.570039	1.96725	0.880532	1.88254	0.651621	0.702528	1.05555	0.918052	0.787132	0.961999
SDC4															1
TIA1																														1
SLC6A6	0.980135	1.15474		0.955864	1.17205	0.926162	1.17291		0.9848	1.29906	0.726358	0.720724	0.957059	0.73731	0.880932		1.92417	0.94063	1.15765	0.935627	0.794642	0.998367	1.31006		1.02401	0.714684	1.07585	0.493583	0.769559	1.19305
SLC6A4	0.886283	0.560569	0.78337	0.846488	1.20063	0.580938	1.11898	0.804336	1.18517	0.952922	0.724573			1.11597	2.42902		0.907422	1.32377		1.03257	0.616835	1.12612	1.42059	0.729728		0.480429	0.880955		1.05181	1.24051
DNAJA1	0.851987	0.825003	0.825993	1.06271	0.906268	0.830316	0.953048	1.00103	0.963363	1.1496	0.894652	0.897465	1.01368	0.793174	0.850789	0.83886	1.41381	1.49784	1.15059	1.30286	1.23081	1.187	1.2244	0.8212	1.04343	0.781765	0.951954	1.12188	0.948724	0.665805
AKT1	1.11719	0.883821	0.980513	0.903099	1.18805	1.04421	0.814643	1.27719	0.979263	0.988363	0.972405	0.86092	1.08156	1.08165	1.27335	0.786869	1.12077	1.18688	1.07639	1.2015	0.57744	1.17403	1.09096	1.14453	0.713422	0.739989	0.870667	0.927423	0.992201	0.950712
AKT2	0.722552	1.21825	0.857325	1.05771	0.96957	0.567823	1.1397	1.06503	1.24555	0.609973	1.11377	0.955806	1.06702	0.680465	1.51601	0.848791	1.34836	1.28529	1.34752	0.444754	0.756125	1.53432	1.48631	0.666137	0.894998	0.607766	0.902664	0.854438	1.23028	1.0057
UQCRC1	0.928528	1.03395	0.992907	0.811292	0.837936	1.00645	1.00846	0.954524	0.928672	0.85025	0.916646	0.925575	0.993627	0.820149	0.679646	1.45746	1.07176	0.939978	0.86134	1.20578	1.6313	0.809203	1.0045	1.14197	1.23566	1.06953	1.08091	0.801498	1.0508	0.9497
HIBADH	0.942063	0.990446	1.06017	0.947722	0.955301	1.39853	1.07205	0.979181	0.628665	0.780511	0.869645	1.40108	1.18294	2.01946	0.909722	1.64154	0.589367	0.664122	0.64616	0.856096	1.06998	0.536624	0.594455	0.752841	1.12724	1.53159	0.784456	0.905153	1.20116	0.961738
ATIC	0.965365	0.986575	1.13616	1.21205	0.956106	0.984824	0.935661	1.09862	0.895276	0.916027	0.938726	0.904404	1.13362	0.915414	1.18607	0.834622	1.01893	1.05607	1.09718	0.808487	0.673477	1.1102	1.07794	1.15462	0.985896	0.746082	0.965759	1.16269	1.19069	0.95245
APOBEC3A			1.52734	0.747341	0.464478	0.768124				0.579643	0.650405		0.568068			0.253269		0.840199	0.529149			0.714279			4.84934	0.687356	0.880805	0.940203
HNRNPH3	0.938188	1.14958	0.918004	0.995256	0.896061	1.1211	0.734051	0.874261	0.907374	0.927629	1.32603	0.961676	0.690164	0.927162	0.756785	1.45722	0.459523	0.938475	0.925223	1.06946	1.32732	0.868802	0.55351	1.24055	0.909492	1.67939	1.18162	1.39857	0.941277	0.926264
HNRNPH1	0.903571	1.16414	0.996951	1.11072	0.760473	1.13098	0.995947	0.790655	0.860289	0.766998	1.39524	1.03099	0.715615	1.07953	0.968754	1.23569	0.376307	0.750667	0.676276	1.01908	1.37896	0.873339	0.480638	1.01733	1.1646	1.94672	1.02755	1.44115	0.907654	1.0332
YWHAB	1.08343	1.04466	1.01831	1.02035	0.836755	0.956333	0.901996	1.07999	0.787315	0.864274	0.973066	1.0295	0.905727	1.02408	1.32766	1.38882	0.807429	0.893367	1.00432	0.985718	0.962164	0.911441	0.927999	1.21158	0.973066	1.0028	0.941408	1.01936	1.09591	1.02117
SFN	0.370993	0.135521	0.803518	2.49391	1.02165	0.368965	0.750572	1.08662	0.327797	0.27515	0.750325	2.69032	0.936315	0.776384	1.27155	1.77421	0.87071	1.1847	1.23874	0.043602	0.436175	1.78973	3.08984	0.756972	0.803377	0.216086	0.456468	1.36725	0.971754	0.940776
STIP1	0.956645	0.942515	0.88222	0.943349	0.95173	1.00263	0.908243	1.03405	0.864053	0.9498	0.882922	0.850975	1.09922	0.906224	1.02809	1.01189	1.24206	1.3799	1.25948	1.0025	0.700852	1.23447	1.38735	1.01036	0.796254	0.640075	0.950063	1.08132	1.15263	0.948132
S100A11	0.534421	1.54537	1.65983	0.380473	0.56681	1.01191	0.893937	0.230508	0.967327	1.09178	1.47341	1.37242	0.622357	0.708737	0.658575	2.05288	0.234927	0.797977	0.351942	0.812804	0.496295	0.421572	0.562083	0.938572	2.95244	2.72351	0.812089	1.73474	0.779349	0.610953
INPP5B	1.01992	0.964614	1.03186	1.16994	1.0006	0.84254	1.10817	0.97234	1.28839	1.02658	0.943093	0.925197	1.49036	0.897329	1.15721		1.18133	0.611516	1.1971	0.980066	0.640843	1.30537	0.966073	0.984126	0.866308	0.685305	0.920388	0.838046	1.02516	0.960239
PRDX2	0.8882	0.71563	0.690971	5.05725	0.697716	0.962322	0.589749	0.929291	0.590586	0.580517	0.785567	0.686235	0.757487	0.89461	1.2232	1.05953	0.931539	0.721299	0.690277	0.904512	1.31892	1.3413	1.18521	0.614911	0.527873	0.725652	0.999275	0.741988	0.89229	1.2961
ARRB2	0.781799	0.957324	0.982611	1.00873	0.75839	0.928198	0.742717	0.988203	0.849666	0.857427	1.13125	0.98378	0.734455	1.0306	0.783185	1.32895	0.707332	1.22463	0.795837	1.42927	1.15236	1.00464	0.692493	1.23498	1.09311	1.11622	1.51231	1.29666	0.858846	1.03402
GK	0.932934	1.0013	1.03048	1.14662	1.08915	0.881955	1.58457	1.27498	1.55961	1.29344	1.07717	1.32797	0.826817	0.663608	1.23723	0.611596	0.813836	1.12796	1.00779	1.19249	0.483222	0.860404	0.712886	0.900481	1.27069	0.53877	0.797326	0.755295	0.907287	1.09211
CCR7											1.12352										0.93987					1.02219		0.914419
CDA		0.825328		0.867397		1.00675	0.893231		1.02166	1.64523	1.49251														0.711219	1.42297		0.799445	0.314277
DCTD	1.37266	1.05591	1.07831	1.19589	1.36421	0.976055	1.16475	1.03242	1.15998	1.05931	0.826026	1.0799	1.08178	0.626074	1.25234	0.682031	1.25111	1.18614	1.11322	0.932477	0.490145	1.29425	1.05801	0.951194	0.634493	0.408193	1.28197	0.353984	1.01053	1.02664
GBP1	0.819602	0.835192	0.82491	0.658733	0.585158	0.82294	0.460075	0.664341	0.664308	0.683569	1.12321	0.683302	0.948191	0.922553	0.815296	2.3201	0.701529	1.17022	1.30218	0.70006	0.896281	1.4098	1.03826	0.864167	2.50424	1.21462	1.06423	1.84437	0.929897	0.528675
GBP2	0.768933	0.777783	1.0456	0.943892	0.947466	1.00439	0.581823	1.22892	0.907205	0.672779	1.03563	0.928076	0.91807	1.37155	0.87048	0.590634	0.787335	1.31125	1.11268	0.468346	0.321653	1.5813	1.33594	1.53334	1.61482	1.25186	1.03858	1.48942	0.726554	0.833703
ELF1		0.966784	0.501706	1.55601		0.825104			0.977792		1.16433	0.591144			1.25201	2.64958		0.495523		0.567156	1.16164				0.87516	1.09154	0.481136	1.32917	0.819956	0.694268
ICAM3	0.967702	0.985323	1.07222	0.937375	0.453108	1.28201	0.644315	0.732129	0.996445	1.00274	1.3659	0.642524	0.715508		0.71984	1.86646		0.550544	0.648064	1.00994	1.44364	0.581079	0.654896	1.80293	1.19228	1.73882		1.28084	0.964161	0.749209
RPL9	0.991564	1.14304	0.899307	1.2792	0.839679	1.0048	0.835966	0.853863	0.876691	0.932697	1.42591	0.810864	0.770524	0.874216	1.00288			1.06705	0.818494	1.61148		1.06563	0.759414	0.957402	1.28641	0.723031	0.949448	1.43433	0.922521	0.863583
ACSL1	0.591117	0.810031	0.66084	0.957764	0.788688	0.823851	0.749336	0.769059	0.90487	0.687576	0.736767	0.654567	0.820379	0.63783	0.462505	0.885078	1.43029	1.21973	0.550978	1.64335	1.2748	1.06082	1.44828	1.95259	1.78775	1.40927	1.24948	0.816675	1.12964	1.08608
KIF5B	0.966825	0.904591	0.976034	0.929544	0.925368	0.842854	0.906061	1.11907	0.969532	1.16432	0.864931	0.95806	1.05663	0.859697	0.959033	0.881499	1.23136	1.13038	1.15121	1.16474	0.879956	1.17839	1.07381	1.1104	0.791764	0.739797	1.13757	0.92596	1.12383	1.07678
CSTF2		1.77998	0.721985					0.758693		0.673935	1.01002		0.66932		0.983408			0.600958			1.73351	1.2079		1.0754	1.08867	1.66542	1.07384	0.431686	0.75931	0.765973
LSP1	1.04478	1.49883	1.45765	0.712228	0.717516	1.47666	0.921807	1.00375	0.952532	0.596011	1.44094	1.15028	0.58966	0.877629	1.0529	1.95907	0.091255	0.526615	0.578161	0.697899	1.00804	0.636278	0.11449	1.23542	1.32736	2.98827	0.622308	1.28923	0.583981	0.848454
DUT	0.820244	0.823712	0.846728	0.810963	0.632702	0.741777	0.931991	0.983552	1.07974	0.931288	0.607156	0.844431	0.829384	0.933819	0.530752	1.62549	1.19514	1.17283	1.13186	0.966068	1.7047	1.05279	1.30131	1.09642	0.951865	1.27187	1.08775	1.12952	1.26311	0.701044
ABCC1	0.901401	0.793787	0.787389	1.03202	0.908351	0.939663	1.14755	1.08325	1.17153	1.08229	1.00956	1.06489	1.19211	1.0274	0.969956	0.876296	1.16856	1.12474	1.17216	0.95699	0.984536	1.04105	1.82854	0.525124	0.768544	0.897008	1.02165	0.642224	0.742166	1.13927
ABCD1	0.708973	0.86884	0.714714	1.45695	1.00626	0.492652	1.03509	0.821369	1.04173	0.921408	0.869252	1.03617	0.637201		0.662043	1.25607	1.20054	0.980721	0.808935	0.793746	1.7609	0.866523	1.47317	1.08169	1.58433	1.21421	1.04521	0.772379	0.704134	1.18479
MAN1A1	0.807224	0.930091	0.868904	0.949672	1.17578	0.863947	1.08398	0.84006	1.10502	1.32285	0.957365	0.971607	0.967346	0.497097	1.57995		1.4794	0.489628	0.99047	0.802245	1.51625			0.736483	0.904432	0.956759	1.28645	0.928117	1.01546	0.973424
MCM4		1.20034	0.582436	1.13936	0.429073					0.642949						1.96263		0.740249	1.16962		1.40307		0.831206	0.941473	0.949601	0.960783	1.07875	0.867805	1.10065
MCM5	0.452204	1.13385	0.639741	0.862934	0.647753	0.769388	0.579859	0.527989		0.661959	1.07987				0.550894	0.952562	0.695879	0.607652	0.721612	1.44487	2.95598	0.701373		1.07919	1.282	1.74394	0.968141	2.06752	1.02429	0.848553
MCM7	0.418066	0.658211	0.607018	0.271915			0.449192				0.532754			0.591079		1.59064		0.86183	0.701638	1.19948	2.51484	0.788		0.969444	1.20656	2.59597	0.982264	1.57767	0.946489	0.53694
GALNS		1.16018							0.770837				0.898379	1.21194					0.958669
CD68																												1
SHMT1	1.52605	1.0696	1.00183	0.494067	0.535308	0.376773	1.42837	0.651813	1.91274	1.06232	1.09762	1.67274	1.13275	0.397732	1.16154	0.782414	1.48972	1.06918	1.66983	1.61584	0.547115	0.555486	1.05615	0.486707	1.16557	0.693807	0.904489	0.792431	1.19702	0.452982
SHMT2	0.973222	0.869263	0.876832	0.88486	0.886149	0.938209	0.862914	0.882422	0.859072	0.806621	0.894154	0.570821	0.798592	0.901493	0.687939	1.67588	1.34887	0.907382	1.02174	1.42002	1.66118	0.892475	1.22253	1.39647	0.916906	0.885137	1.03216	0.687754	1.27072	0.968207
EVI2B		0.821263	0.657959	0.67267		0.610949	0.443406	0.72006	0.314864		0.387917	0.669569		0.537775	0.301586	1.30089		0.552739		0.864888	0.928476	1.1417		0.844989	2.23364	4.6147	0.976625	1.28653	1.31139	0.805413
EPHX2	1.06485	0.732943	1.0964	0.918621	0.79509	1.37892	0.605377		0.212756	0.836089	1.22148	1.12608	1.5514	0.593349	1.70333		1.72325	1.23521	1.13381	0.546212				1.64487	0.42293	0.534911	1.16547	1.05395	1.29166	0.411036
HSPA4	0.73311	1.0624	0.990055	1.07271	0.955851	0.885999	0.921581	0.845178	0.975155	0.927991	1.0087	1.04131	0.987525	0.822491	1.35787	1.20372	0.98134	1.18441	1.07871	0.765946	0.730101	1.00795	0.890488	1.09023	1.14815	1.0803	0.991836	1.15574	1.09445	1.0087
GRK5							1.03602		1.03881		0.874931	1.18556	0.973331	0.945223	0.868024							0.913968				0.760926		0.899586	1.01648	1.48714
MPI	0.767331	1.23798	1.04611	1.16257	1.28126	1.09245	0.827669	0.843824	1.13596	1.08444	1.34265	0.957405	0.752665	0.5748	1.47507	0.818917	0.714271	0.939479	0.889439		0.86366	1.17994	0.731536	0.799572	0.779947	1.06854	0.997077	1.42028	1.11195	1.10321
CTNNA1																										1
PHB	0.961921	0.999635	0.954668	0.839714	0.895632	1.02045	0.964387	0.977587	0.974178	0.858426	0.988321	0.901796	0.994195	0.95155	0.73542	1.40629	1.19749	0.905713	0.858426	1.33681	1.53474	0.808382	1.11502	1.03662	1.0021	1.05512	0.915794	0.863865	1.06085	0.884898
PTPN7		1.23398	1.04407	1.05141	1.46694	0.996232	1.35027		0.77496	0.977485	0.927839	0.753886	1.22506	0.813303	1.89		0.638392					1.26775	1.25765		0.771594	0.505957		0.668333	0.630154	0.754735
SERPINB6	1.1063	1.11873	1.0631	1.32731	0.553472	1.03377	1.38225	1.20774	1.07102	1.01104	0.848722	1.27432	1.16928	0.618827	1.42916	0.621479	1.28063	1.16751	1.0357	0.661922	0.503084	1.14899	1.28735	0.642065	0.573859	0.973432	0.89959	0.961117	1.00182	1.02641
RDX	0.78717	0.901462	0.953222	1.26133	1.02261	0.750933	0.99984	1.02604	0.831094	1.17642	0.832563	1.02046	1.08475	0.847058	0.91914	0.900875	1.45432	1.35467	1.30109	0.629393	0.505551	0.990046	1.17715	1.32739	0.73732	0.819391	0.986961	0.982407	1.17779	1.24155
RPA3	0.691511	1.52846	1.26116		0.930743	1.11604	1.117	0.624526	0.837447	0.534295	1.37919	0.970667			1.49089					0.543176	0.866906	0.471584			1.46927	1.72904		1.05456	0.613289	0.770254
RFC4																										1
RFC2																					1
RFC1																										1
RPL22					0.74526		0.614213								3.28815	0.343764		0.690703										0.317911
SPR																													1
PTGER4																														1
THBS4	0.56814	0.418963			0.412784	0.554843			0.574643	0.530935		0.413787	0.595931	10.4126			0.317374	0.536597	0.424237	0.649992	0.471051	0.443422	0.396381		0.343518			0.35992		0.574869
IDUA	0.79118	0.855805		1.02197	0.807089		0.873237		0.828555	0.91259		0.889678								1.19027	1.87435	1.13569			0.819573
FBN1	0.033164	0.005121		0.007505	0.019953	0.185918	0.09441	0.051188	0.018773			0.084981	0.039067	17.4006		0.015156	0.007875	0.004762	0.009641		0.004055	0.006272								0.011518
FBN2						0.03087	0.023316							2.94581
AGL	1.10434	0.989114	0.966677	1.49713	0.990506	1.08418	0.9776	1.01105	1.2765	0.815939	1.04483	1.00122	1.13922	0.955964	1.18738	0.734835	1.4075	0.896285	0.903708	0.998688	0.689031	1.07515	1.17115	1.4296	0.856386	0.636691	0.683886	0.830068	0.76246	0.882915
MYH9	1.07338	1.0614	1.17787	0.861599	1.22797	1.01184	1.16888	1.17735	1.07267	1.17198	0.851102	1.0575	1.28193	0.888106	1.17282	0.656693	0.94144	0.982719	1.13212	0.884847	0.928228	0.977831	0.977063	1.04235	1.0259	0.688431	0.796032	0.696992	1.00911	1.00387
MYH10	0.731269	0.867916	0.505806	1.93502	0.820744	1.62565	1.18878	0.989927	0.875666	0.75228	0.544985	1.2642	1.61465	2.31855	0.454735	1.26395	1.1952	0.652003	0.815269	0.927921	1.59573	0.727619	0.38727	0.568537	0.861582		0.850497	0.468019	1.15511	1.0411
COPB2	0.907719	0.883811	0.902571	0.965046	0.905189	0.871203	0.777752	0.939306	0.919586	1.08048	0.87622	0.922116	1.07368	0.996109	0.834407	0.998639	1.2481	1.08241	1.12882	1.18432	1.10596	1.10527	1.18519	1.02324	0.944803	0.907806	1.15858	1.04907	1.0366	0.985987
ADD1	0.90439	1.02998	0.738534	1.90253	0.944784	1.05173	0.80751	0.992304	0.988435	0.876595	1.20197	0.94329	0.864845	1.11734	1.17156	1.18857	1.15805	0.973287	0.943951	0.816617	0.856728	1.02092	0.988529	0.929275	0.639231	1.06628	0.912806	1.09299	0.707515	1.16945
ADD2				5.30838		0.302227												0.336926	0.284945			0.410272	0.553448			0.338116				0.465687
BSG	0.579884	1.11181	1.0565	0.863692	1.17405	0.684621	1.33335	0.762738	0.701696	0.869281	0.79372	1.08114	0.94607	0.694471	1.22568	0.733086	0.762398	1.15237	1.08233	0.986253	1.31761	0.984038	0.897195	0.958953	1.19174	1.56869	1.10374	0.968837	1.33277	1.08128
TIMP3		0.526878	1.63669	1.01364	0.842065	0.894393	0.327886	0.383169	0.92614	0.476207	0.928548	1.82863	1.60122	1.41446	0.260691	0.573397	2.51693	0.403904	1.41132	3.22091	0.977081	0.727877	1.06612	0.597678	0.581848	0.173084	0.455954	0.543153	1.75062	0.939496
FUS	0.765593	1.33898	0.816943	1.3686	0.758712	1.18447	0.89104	0.672957	0.858114	0.718337	1.77946	1.18146	0.406891	0.6965	0.852996	1.63474	0.175916	0.716005	0.776284	0.446987	1.19789	0.688709		0.922999	0.844751	2.71298	0.920156	1.87915	0.866587	0.925785
NUP214	0.623846	1.20035	0.828013	1.72546	0.639719	1.04794	0.874268	0.510052	1.00256	0.321436	1.37582	1.16282	0.499666	1.09093	1.19429	2.14814	0.289035	0.836358	0.790158	1.39339	1.56341	0.930123	0.292505	0.817104	0.872195	2.12087	0.939669	1.41771	0.726829	0.765339
DEK	0.981996	1.25821	0.912706	1.18132	0.875145	1.33184	0.767278	0.696021	0.823211	0.532782	1.258	0.708428	0.52925	0.961792	0.750531	0.812092	0.418209	1.14153	0.823754	0.427477	1.99789	1.24119	0.715751		1.34302	2.24732	1.23326	1.25041	0.836093	0.943486
MYH11														0.675366									1.62034						0.704296
GLRX	1.26425	0.85173	1.23589	1.06662	0.733654	1.30298	0.906163	1.0286	0.837546	1.19046	1.76258	1.0503	0.920018	0.992869	1.31675	0.978069	0.82291	1.03234	0.968489	0.511441		1.02831	1.02625	1.07045	0.840711	0.854402	0.684812	0.907232	0.790513	1.02366
PPM1A	1.0915	1.09706	1.08255	1.33437	1.241	1.00476	1.30503	1.09483	1.23187	1.06594	0.879765	1.09489	1.19298	0.898059	1.36224	0.640942	0.997527	1.13681	0.968936	0.832864	0.555353	1.15009	0.930549	0.873467	0.907006	0.516833	0.708471	0.763719	1.00287	1.03771
HMGCL	1.15425	1.0853	1.11678	0.861683	1.11286	1.16427	1.14869	1.00671	1.15512	1.02773	0.873719	1.01483	1.16263	1.00584	0.768336	0.481076	1.07136	1.03961	0.750637	1.22015	1.26017	0.838809	1.02142	0.993152	1.00001	0.795621	0.961619	0.801068	1.06853	1.03803
PSMC2	0.881377	0.999865	0.966798	1.04183	0.928769	0.928394	0.87766	0.898192	0.88871	0.837567	0.97744	0.802078	0.941031	0.936392	0.905696	1.27591	1.05091	0.944595	0.953855	1.20497	0.993214	0.972699	0.944203	1.26631	1.135	1.16999	1.0588	1.08331	1.19533	0.939104
CHI3L1										0.523714			0.532445							1.6395	1.30434
ARL2	0.801388	1.02252	0.96404	1.16064	1.04323	0.993183	1.13079	0.925324	1.22024	1.06269	0.821368	0.816862	1.19251	0.999171	0.875063	0.598455	1.4095	1.0531	1.03628	0.990393	0.969319	1.24702	0.77497	1.03741	1.10819	1.00211	0.904486	0.873261	0.999493	0.96698
ARL3	1.31352	0.795887	0.928784	1.44665	1.47539	1.07598	1.6191	1.09459	1.02513	1.1221	1.00793	0.948273	1.0131	0.992379	2.07431	0.30818	1.52599	1.01579	1.06688	0.962088	0.262674	1.15284	0.644627	0.911652	0.920385	0.538432	0.552003	0.762462	0.527478	0.915395
MAP2K2	1.00486	0.992625	0.896728	0.896656	0.888801	1.08927	0.853607	0.96725	0.969949	0.897196	1.11105	0.9048	1.08315	0.934495	1.21093	1.08036	1.0216	0.976518	0.959601	1.09989	0.641198	1.15478	0.982097	1.2552	0.832668	0.970849	1.25178	1.01872	1.06407	0.989296
ATP5F1C	1.03625	0.869481	0.994688	1.11872	1.15991	1.06088	1.17131	1.25964	1.01486	0.965869	0.914198	0.839825	1.00428	0.915924	0.79635	1.19483	1.23077	1.13709	1.08854	0.962134	1.35543	0.923797	1.45909	0.612981	0.814206	0.645565	0.896483	0.637762	0.957743	0.961387
ATP6V1E1	0.444506	1.65472	1.24816	1.35221	0.690887	0.747706	1.22403	0.387908	0.851659	0.906233	1.24904	1.53683			0.937437	0.924211	0.923036	0.46537	0.908113	1.73567	0.865002	1.06875	0.876295	0.798834	1.68527	0.618138	0.707794	1.34608	0.880173	0.965925
CPOX	0.462336	1.21168	0.844943	0.874789	0.776597	0.831585	0.87143	0.700407	1.16426	0.77882	0.76965	1.13468	0.624332	0.6993	0.860467	1.59926	1.68819	1.0927	0.790298	1.11369	1.62979	1.0012	0.838521	1.02896	1.08058	1.18058	1.28133	1.21168	0.560385	1.29756
RPL4	0.89073	0.823541	0.817417	1.27641	0.924351	1.17103	0.905548	1.10023	0.691732	0.783383	1.15538	0.884106	0.705205	1.09135	1.36466	1.12875	0.563995	1.09082	1.12866	0.756317	1.32783	1.12604	0.564667	0.91664	1.06703	1.16109	1.17484	1.49345	0.831959	1.08283
NUDT1																												1
LONP1	0.975355	0.913768	0.905453	0.996473	1.20232	1.13536	1.23451	0.927086	1.00637	0.769512	0.907844	1.09319	0.711824	0.677094	0.829481	1.63177	1.24639	1.13411	1.11321	0.967924	1.1319	1.02013	1.24264	0.579893	1.18624	1.03106	0.674187	0.79968	0.907366	1.04787
PGM1	1.20254	1.10113	1.07838	1.24286	1.28553	0.895556	0.597971	1.12874	1.20364	1.16003	1.05266	1.05187	1.18733	1.08254	0.896262	0.725002	1.29235	1.02066	1.02097	0.798141	0.212445	1.23188	1.31439	0.987637	0.720186	0.664067	1.02732	0.790533	1.00097	1.02638
PPP1CC	1.07673	1.05439	1.10035	1.16159	1.07442	1.08977	1.10273	1.23133	1.02954	1.16137	1.04027	0.956201	1.04308	0.784311	0.905845	0.57684	1.2886	1.05072	1.13025	1.11635	0.814424	0.985666	1.02089	0.975796		0.724229	0.812623	0.739718	0.918956	1.033
GNL1	0.908252	0.998199	0.922345	1.32426	0.910372	1.1876	0.994932	0.983059	0.841952		1.26036	0.892962	0.713167		1.54334	1.60393	0.712543	0.99336	1.29698	0.6763	0.704112	1.16303	1.01676		0.703614	0.757991	0.845444	1.39318	0.760061	0.891889
POLR2I											0.812231					0.89606					1.0144				0.829559	1.52394		0.923806
SERPINF1				0.357551	0.699715				0.511608								2.51188			1.2398				1.54967			0.746357		0.823582	0.559828
DLST	1.03432	0.893787	0.880784	0.531086	0.837272	1.05235	0.928526	1.02644	1.02436	1.0294	0.879742	0.787291	1.16351	1.19988	0.836647	0.766413	1.41652	0.943833	1.03306	1.32554	1.64742	1.0069	1.2951	1.18714	0.860453	0.673688	0.991848	0.799851	1.06406	0.882788
GMPR	1.03275	0.846453	0.838926	0.914898	1.003	0.940038	0.797076	0.799869	1.12952	1.18164	0.732728	0.822383	1.38751	0.97498	1.00094	0.566315	1.4171	1.48299	1.19336	1.15896	0.668146	1.37806	1.53363	1.05833	0.62929	0.073042	1.16854	0.810959	1.38157	1.077
GPX4	0.934204	0.886489	0.990824	1.14936	1.24005	1.03018	1.21562	1.17397	1.18178	1.2575	1.03357	1.05696	1.17878	0.858389	1.14207	0.770153	1.02644	0.959885	0.749183	0.641945	0.796124	1.25185	0.80777	1.12681	1.0196	0.782542	0.818739	1.107	0.81261	0.999599
SRP14		0.853168	0.722906	0.910126	0.708122	0.884891	0.622017	0.976663	0.66772	0.676129	1.18579	0.888559	0.549892	2.17189	1.04006	2.68183		0.858547	0.630068		1.22273	0.835547	0.557515		0.961819	1.32577		1.3069	0.917723	0.843624
NUP62	0.89893	1.03293	0.914566	0.946479	0.644622	1.39011	0.644273	0.720064	0.578177		1.08091			0.990474	0.735933	2.13143					1.73756	0.76936			0.853945	1.82211	0.9728	0.427846	0.707486
HPCAL1	0.969769	1.03127	1.01977	1.07573	0.925107	1.07761	1.09885	0.928231	0.938237	0.888051	0.785728	1.0484	1.03492	0.879706	1.22051	0.875554	1.23265	0.930498	0.917329	0.878349	0.842809	0.975451	0.970006	1.05893	1.04283	1.00879	0.975464	1.09129	1.34633	0.93183
TAGLN2	1.15804	0.845083	0.851777	1.08014	1.09541	0.863182	1.02105	1.08937	0.957557	1.24983	0.79064	0.937629	1.38811	0.963682	1.56746	0.592702	1.34343	1.17952	1.23171	0.654986	0.418573	1.14803	1.34524	1.09377	0.667745	0.533006	1.14208	0.896222	1.04063	0.85339
TALDO1	1.00237	1.20559	1.10207	0.919916	0.788681	0.983952	0.788859	0.922967	0.981881	1.11412	1.148	0.919894	0.974196	0.964752	0.984754	0.889602	0.785295	1.01333	0.833896	1.12938	0.86744	1.05307	0.727718	1.38231	1.08412	1.04115	1.07278	1.21963	1.02349	1.07481
SNCA	1.20173	1.00409	1.01032	1.73543	0.960521	0.902924	0.810709	1.21464	0.976284	1.32031	0.728298	1.06333	1.25985	1.05735	1.39098	0.480408	1.78454	1.156	1.12309	0.382874	0.340184	0.922325	1.17549	1.27856	0.184482	0.531794	0.957576	1.04861	1.13842	0.858882
ETFB	0.881919	0.630946	0.752236	1.25909	1.28761	0.863948	1.53615	1.06443	0.880987	0.64416	0.878188	0.669345	1.02172	0.970531	1.1925	1.28062	0.947228	1.18472	1.19271	0.900699	1.40331	0.979797	1.6289	0.757739	0.911317	0.842666	0.81145	0.740032	0.950897	0.934138
RBMX	0.945223	0.978399	0.916911	1.02407	0.756973	1.26215	0.747189	0.81621	0.849916	0.825237	1.45676	0.916684	0.776675	1.10745	0.821641	2.15408	0.328638	0.607767	0.88154	0.713597	1.11958	0.942971	0.674554	1.34192	0.789828	1.84071	1.21816	1.40547	0.865075	0.91464
LIPA	1.12057	0.959155	1.14207	1.24075	1.06824	0.870879	1.45605	0.993626	1.11738	1.07173	1.39704	0.820491	1.09207	0.902866	1.1305		0.913969	0.62748	1.20131	1.00147	0.929264		0.717937	0.670772	0.805429	1.04696	0.99285		0.709133
ATP6V1A	1.01827	0.861978	0.98077	1.35534	1.02397	0.997394	0.916105	1.01251	1.00708	0.97717	0.990653	1.00139	1.01016	0.767534	0.805429	0.30613	1.46229	1.18589	0.937246	1.28596	0.927297	1.20932	1.00322	1.17928	0.924418	0.811058	1.03765	0.937049	1.00335	1.06409
HSPA9	0.725096	0.948993	0.845249	0.867405	0.809366	0.885555	1.00456	0.826471	0.89186	0.82142	0.872839	0.936521	0.834449	0.73607	0.657721	1.63086	1.33028	1.08325	0.947948	1.17669	1.56947	0.883918	1.38822	1.04709	1.04208	1.09193	1.15707	0.924468	1.17296	0.890188
EIF4A3	0.914477	0.981573	0.913729	0.877241	0.693914	1.13037	0.705026	0.916032	0.813964	0.760687	1.26796	0.903749	0.712723	0.9466	0.804064	2.45514	0.411184	1.04956	0.937125	1.00099	1.57031	1.00147	0.823722	0.883787	0.95054	1.28158	1.12251	1.34176	0.910436	0.91777
RPS19	1.10922	0.887279	0.733764	1.02938	1.15625	0.95521	0.936562	1.16877	0.607092	0.662233	1.00135	0.990057	0.582776	1.16509	1.32071	1.64329	0.536748	1.01073	1.29594	1.08655	1.02789	1.13951	0.805716	0.619422	1.03114	1.33553	0.877553	1.5566	0.644121	1.08349
RPL3	0.894415	1.07498	0.918553	0.95592	0.699149	0.997514	0.694966	0.859866	0.678192	0.812658	1.32156	0.878482	0.636189	0.947851	0.87039	1.83702	0.463266	0.810249	0.922099	1.3082	1.79606	1.1193	0.466493	0.910371	1.22706	1.31381	1.0825	1.43073	1.02995	1.04222
DDOST	1.04221	0.862356	0.929342	1.12116	1.02572	0.868166	0.895934	0.865517	1.0012	0.981119	0.78387	0.756529	1.0182	0.745028	0.560014	0.920798	1.49223	0.842918	0.920541	1.29178	1.61355	0.973686	1.41097	1.07391	1.11338	1.00444	1.03879	0.863296	1.06579	0.917551
ANP32A	1.03371	1.17571	1.11189	0.781567	0.678521	1.14597	0.628563	0.928218	0.875894	0.997263	1.40568	0.82919	0.750789	1.25661	0.761795	1.56802	0.263942	0.695849	0.858427	1.28792	1.19973	0.987626	0.540121	1.6977	0.917679	1.2005	1.24041	1.26905	0.982178	0.929479
FEN1	0.59603	1.15766	1.11374	0.863488	0.58305	0.752183	0.636039	0.649429	0.436885	0.721383	1.51143	0.731186	0.611949	0.623839	0.531576	2.58258	0.53272	0.784244	0.619989	1.08661	1.42948	1.04339		1.12743	1.67124	1.7446	1.2553	1.38372	1.12627	1.09256
CAPG	0.858063	1.19734	1.05335	1.04007	0.536365	0.9201	0.834576	0.798398	0.699414	0.885442	1.14599	0.927558	0.552688	0.986225	0.757116	1.96218	0.482228	0.978784	0.792215	1.4167	0.740303	1.21959	0.581408	1.119	1.13447	1.42182	1.50134	1.20547	0.877019	1.37477
IL6ST		0.868312	0.631884	0.737497	1.26074	0.697492	1.07201	0.727476	0.819697	1.18162	0.630875	0.758433	0.994899	0.874389	0.956608	0.595289	2.72927	0.947007	1.07253	1.06289	1.15768	1.2703	1.57167	1.40377	0.516766	0.937768	1.09956	0.909689	0.845929	0.667946
GP5	1.31919	0.934209	1.05559	0.800744	1.48668	1.09726	1.323	1.52613	1.17769	1.49582	0.974524	1.08145	1.37917	0.972107	1.56973	0.344313	1.08324	0.958959	1.19887	0.438497	0.520713	0.789674	1.69527	0.757287	0.398675	0.65587	0.759027	0.582443	0.684729	0.93914
TXLNA		0.613135	0.646215	0.615531	0.501986	1.29343	0.823265	1.03443	0.618314		0.659421	0.822747			0.788696	1.97881	1.03165	1.12085	1.09939	0.981282	1.36212	0.983904			0.858642	1.71942	1.13885	1.5929	0.658515	1.0565
CCT6A	1.12017	0.905537	0.966665	0.742549	0.950598	0.961329	0.777352	1.06088	0.837294	1.01736	0.898185	0.872928	1.11187	0.881702	0.989433	0.993701	1.15705	1.26596	1.16926	1.1791	0.941052	1.12426	1.12592	1.19724	0.863678	0.761877	1.0559	1.04078	1.12995	0.900438
MPL	1.28434	0.448042	1.22773		0.585679	0.954332	1.39018		1.4996	1.52313	0.927678	1.01848	1.90242				0.413977				0.669072		0.64918		0.796412		0.749657			0.960078
CD79B		0.234453		0.139679											0.287049	4.62609			0.254685		1.15907			0.298981
PSMB10	1.01743	0.821981	0.915126	1.13311	1.16616	0.98954	1.11536	1.23898	0.872405	0.814889	1.24475	1.0099	0.649604	0.802436	1.21811	1.01207	0.680449	0.943256	0.914719	0.820929	0.765449	1.22473	1.15214	0.827851	1.1518	0.55595	1.06446	1.82923	0.9363	1.11088
RPL13A	0.98389	0.446201			0.355555	0.823156				0.696776		2.04923	0.613132	0.619614	1.55276		0.515511	1.88002			0.784963				1.33922	0.905603	0.890382	1.96367	0.580324
ARL1		1.0864	0.896787		0.768521		1.38335		0.956274	0.816312	0.852045	1.1162			0.953451		0.803009			0.617775					1.43344	1.17238		1.32011		0.823939
MLH1																										1
STAT3	0.904784	0.980464	0.843475	0.92531	0.980765	0.798806	1.01918	0.894917	1.07592	1.04851	0.844125	1.0524	1.06764	0.868744	1.01366	0.478478	1.31307	1.23815	1.15205	1.22847	0.904292	1.17039	1.05927	1.12435	0.959176	0.746935	1.02742	1.18755	1.14615	0.945534
USP8		1.02978	0.723433	2.25663	0.748527	1.12879	0.753568	0.971034	1.08948	0.669222	0.860404	2.00172					0.808006		0.523816			0.868844			1.08348	0.786763		0.82364		0.872866
PEX19		0.830007		1.14384						0.608817	0.963021				1.056				0.803477		0.760699	0.929505			1.01878	1.79451	1.25196		0.839374
MDH1	0.986269	0.679948	0.84109	1.05079	1.22412	1.07818	1.0515	1.1906	0.826409	0.982866	0.920058	0.891951	1.14314	0.916883	1.56926	1.28604	0.803755	1.40835	1.50434	0.553934	0.405323	1.29888	1.54734	0.735822	0.652496	0.470039	0.906859	1.04435	0.920557	1.10887
MDH2	0.942546	0.821431	0.908931	0.836664	0.881228	0.948588	1.00768	0.845577	0.973977	0.879171	1.01406	0.913001	1.01286	1.01258	0.716856	1.46307	1.01777	0.923521	0.804184	1.23313	1.39868	0.91133	1.06932	1.1541	1.14625	1.14248	1.03975	0.963093	1.10148	0.916686
RFC5		1.4026		0.87478	0.791841	0.824832	0.720513		1.04992		1.23626	1.25013	0.391465			0.448186					1.41025	0.699317		0.966198	1.4243	1.84628	0.764102	1.29791	0.601126
RFC3	0.5086	0.540079	0.714175	1.07007		0.576314	0.467718		0.599116	0.328637	1.24932	0.781454		0.920476	0.518294	3.00745	0.27704	1.00671	0.773176	1.35454	2.12557	0.750846	0.864127		0.609827	1.80864	1.54094	1.54759	1.21904	0.840272
HADHA	0.966414	0.874137	0.937491	0.931175	0.969596	1.03257	1.17167	1.03076	1.01519	0.912178	0.923196	0.894511	1.00042	0.844027	0.745671	1.54373	1.22035	1.01918	0.952878	1.11079	1.34725	0.960667	1.23845	0.802376	1.06254	0.541456	1.03661	0.891614	1.04668	0.976434
EIF2S3	0.919847	1.00871	0.884964	1.11069	0.990911	0.959737	0.859724	0.988778	0.828216	0.943084	0.903472	0.848171	1.06552	0.88693	0.959607	0.822616	1.08979	1.08605	1.05732	1.16585	1.12256	1.09371	1.04549	1.17673	0.867847	0.870777	1.15333	1.12091	1.20483	0.963836
EIF2D	0.880299		0.862333			1.06864				0.606902							1.01327	2.11909					0.789441					0.764187		0.895834
MNDA	0.747976	0.969186	0.982456	0.991242	0.628552	0.8253	0.777134	0.733744	0.742283	0.989137	1.12376	0.823662	0.587131	1.09027	0.476549	1.52791	0.607439	1.14463	0.62232	1.6003	1.50439	1.0046	0.764266	1.30039	1.49313	1.27166	1.35485	1.14307	1.08963	1.08304
BUD31		1.04833	0.868243	1.30337	0.467722	0.979995	0.713851		0.909669		1.52398	1.47651	0.745876	0.869224	0.76008										0.93689	1.34415	1.10572	1.24443		0.701944
UBA7	0.875308	1.1825	0.959282	1.77428	1.14866	0.972565	1.18474	0.919162	1.14788	1.12455	1.09712	1.08215	1.2316	0.650661	1.31406	0.482762	1.09508	1.0946	1.08614	0.675486	0.399741	1.23141	1.4252	0.780949	0.647589	0.635337	1.01058	1.06027	0.582955	1.12737
NAA10	0.781595	1.20424	1.17739	0.738282	0.949254	0.778352	0.882465	0.808246	0.881521	1.05091	0.924028	0.979251			0.98222	1.45738	1.0475	1.34276	1.2652	1.28919	1.1415	1.07121			0.976437	0.900913	0.871654	0.862181	1.12364	0.512672
PPP1R2	1.08385	0.970735	0.865661	1.03585	0.85642	0.851295	0.744843	1.17395	0.83372	0.828868	1.15025	0.927011	0.925899	1.00137	1.10584	1.08462	0.810994	1.29109	1.21853	1.36382	0.846015	1.29742	1.05895	0.989388	0.675904	0.94575	1.22153	0.804063	0.972874	1.06349
CSK	1.01081	1.2077	0.999793	1.22016	1.19812	0.991937	1.08516	1.00085	1.1072	0.980248	1.00449	1.03563	1.04128	0.856105	1.67277	1.02518	0.765697	0.97517	0.927734	0.748298	0.622909	0.889648	0.973637	0.887023	1.07079	0.768945	0.876034	1.10126	0.980152	0.975266
GARS1	0.970373	0.881082	0.852034	0.955712	1.08994	0.980573	0.789461	1.03992	0.868598	1.07222	0.785275	0.876012	1.08803	0.978792	0.831663	0.894205	1.384	1.17555	1.15585	1.05733	0.756059	1.28147	1.30871	1.37636	0.668854	0.598958	1.16266	0.914956	1.32076	0.884583
IARS1	1.00334	0.938185	0.867489	0.964582	0.795075	0.847202	0.952601	0.908828	0.742423	0.992269	1.04802	0.830876	0.960191	1.02573	0.782903	0.706001	1.11848	1.14058	1.07719	1.74161	1.12153	1.0885	0.818752	1.17147	0.970979	1.05848	1.3193	1.20182	0.817463	0.988116
FOLR3															0.208069		2.4954		0.474599								0.82193
EIF1					0.738354										1.31697			0.944672
ACTR1B																										1
ECI1	1.12295	0.774444	1.02309	0.745748	0.798779	1.04321	0.711595	0.672332	0.718352	0.928689	1.01251	1.22656	1.05098	1.03863	0.240802	1.0989	0.694944	0.822084	1.01064		1.69211		1.20756	1.31548	1.00343	1.72795	0.841168	1.49752	1.19587	0.783654
TMPO	0.848146	0.973038	0.926613	1.1572	0.519687	0.89435	0.691891	0.688243	0.705885	0.736792	1.21289	0.777941	0.56223	1.06724	0.60691	2.09808	0.478499	0.925844	0.836563	1.22555	1.7352	0.95924	0.716609	1.30249	1.19036	1.64125	1.29841	1.26845	0.970159	0.984218
TMPO	0.852534	1.36488	0.816838	1.40463	0.769503	0.884771	0.987116	0.531545	0.679553	0.248199	1.32547	1.36419	0.412566	0.853588	1.28327	1.80796		0.832395	0.65128	0.369653	1.5871	0.764165	0.375427	0.509023	1.60632	2.50628	1.08121	1.27211	0.824239	1.03418
STAT1	0.461702	0.638003	0.560662	0.926061	0.425919	0.544842	0.41568	0.479608	0.570065	0.556309	0.732141	0.524145	1.09278	0.609967	0.549415	1.73074	1.26677	1.36345	1.40715	0.821402	0.772606	1.54643	1.8021	0.978351	2.4159	1.24332	1.63843	1.47046	1.60919	0.846414
STAT6	1.2692	1.14188	1.20591	1.46534	0.85243	1.38232	0.966623	1.19833	0.961543	0.666856	1.40729	0.902467	0.585723		0.887507		0.831444		0.775943	1.14987	0.595782	1.00474			1.16974	0.649547		0.788912		1.14061
STAT5A	0.985697	0.907027	0.814006	0.877212	0.677955	0.947594	0.809909	1.14479	1.10017	0.720345	1.089	1.09411	0.835485	0.684207	1.20939	1.09984	0.845787	1.20224	1.3956	1.02868	0.662065	1.44292	1.30734		0.700761	1.26774	1.23374	1.08935	0.842779	0.984253
MTREX	0.67899	0.88898	0.792509	0.754216	0.953028	1.02055	0.638277	1.15372	0.981457	0.89101	1.9674	0.993048		0.690463	0.701623	0.879673		1.02055	0.801249	1.11514	1.04356	1.41795	1.03687	1.40238	0.840186	0.926038	0.877473	0.970457	1.42057	1.14264
ARHGAP25	1.09783	1.10823	1.15094	0.848173	0.883987	1.23564	0.721354	1.09688	1.08422	0.955792	1.45457	0.942299	0.952285	1.16087	1.293	1.68434	0.517559	0.8932	0.849897	0.761388	0.847044	0.969077	0.561308	1.06701	0.985127	1.01173	0.940456	1.35034	0.710566	0.864906
PIK3CB	1.36553	0.61982	0.707164	1.14889	0.946308	0.649013	0.782577	0.863402	0.794204	1.40556	0.627181	1.1178	0.996913	0.668107	1.07969	0.667093	2.29796	1.4153	1.13322	0.721859	0.641995	1.00509	1.71224	1.43071	0.818763	0.667633		0.777231	0.939408	0.999362
MTOR	0.819907	0.949173	0.947638	1.01164	0.970359	1.03048	0.978338	0.755636	1.05516	1.04843	0.940415	0.800431	0.998856	0.949896	0.705471	0.698576	1.19358	1.03301	1.15368	1.2247	1.11214	1.22679	1.39579	0.952899	0.914483	0.792923	1.33255	0.931998	1.04225	1.03281
PI4KA	0.904679	1.03308	0.863199	1.07368	1.11221	0.849414	1.1332	0.97006	1.00884	1.01424	0.782431	1.12865	0.914585	0.923016	0.893929	0.974866	1.30692	1.15225	1.06845	0.86088	0.682693	0.893339	1.25848	0.995142	1.1265	1.06617	1.15385	0.722529	1.11474	1.01799
EPS15	0.888701	0.844578	0.813942	1.26375	0.922978	0.968713	0.983991	1.00018	0.980112	0.993222	0.898509	0.741549	1.07542	1.05127	1.18137	0.731105	1.60562	1.2097	1.03158	0.966385	0.665198	1.20626	1.04805	1.39786	0.742106	0.933044	1.01347	0.907819	1.04693	0.886573
CASP3	1.09653	0.954495	0.986972	1.06572	0.292786	1.06269	0.96244	1.40159	0.939303	1.07436	0.776344	0.784198	1.33736	0.977662	1.28815	0.736317	1.57379	1.30567	1.11269	0.812399	0.680097	1.23993	1.24039	1.22001	0.668726	0.525538	1.22844	0.82286	1.24921	0.583335
CASP2		1.27898					0.89603		0.692207	1.36229	0.905542				1.68365	0.878728			1.12039						0.692642	0.992464	0.661645	0.835431
RPS27	0.731504	1.16848	0.957482	0.906281	0.787929	0.899524	0.73833	0.724677	0.580494	0.571584	0.995377	1.00116	0.561024	0.5949	1.06998	2.12938	0.497236	1.00116	1.11373	1.18318	1.88487	1.02401	0.528144	0.773578	1.24838	1.95662	1.01948	1.59383	0.749476	1.00819
TEC		0.810469	0.910566		1.07547	0.911615	1.14215	1.15889	1.04147	0.914976	0.545059	0.857209	1.12602	0.776297	0.729579	0.545295	2.22845	0.879091	1.04113	1.27115	0.552339	1.12059	1.38111	1.13656	0.374157		1.53656	0.825029	0.986211	1.12256
HELZ																										1
RBM34	0.377724	0.329886	0.332826	5.58166	0.359938	0.383065	0.061928	0.42161	1.29674	0.250199		0.285428	0.339898	5.22039	0.293464		0.281117	0.147354		0.127471	0.187645	0.26467	5.74646	0.384878	0.149068	0.251359	0.291128	3.33185	0.156914	0.145331
LRPPRC	1.02249	1.00861	1.03582	1.0072	0.991442	1.07728	0.978965	0.917863	0.808342	0.794251	1.04792	0.964517	0.97343	0.922056	0.674186	1.35047	1.03075	0.750421	0.679449	1.32862	1.97819	0.798933	1.02062	1.15515	0.994538	1.05449	0.981122	0.919307	0.957575	0.775985
ACAA2	0.968331	1.12035	0.992711	0.889436	0.897081	1.36671	0.689949	0.616938	1.18174	0.92952	1.24465	1.16435	0.989732	0.982461	0.84639	1.28965	0.546832	0.777914	0.752147	1.01801	1.68137	0.835539	0.626064	1.08268	0.986808	1.44249	1.05002	1.37508	0.812377	0.842679
WAS	0.983911	1.04288	0.932662	1.10683	1.21253	1.04608	1.16362	1.07661	1.01639	1.04883	0.98385	1.03742	1.04651	0.930033	1.2476	1.0349	0.873893	0.856612	1.03347	0.850316	0.686011	1.08523	1.10976	0.925855	0.937185	0.829592	0.961374	1.00319	0.980386	0.956463
PRCP	0.481484	1.84883	1.13733	0.837156	1.16834	1.67732	0.953934	0.42247	1.35855	0.424961	1.45068	1.60602	0.512542	0.615137	1.2444		0.321414	0.495867	0.403581	0.926342	1.2454	0.818699	0.463127	0.857828	1.55774	2.1914	0.721917	1.79425	0.586172	0.877104
CXCL5		4.39786		0.068019	0.228139				0.119792						0.186191
HTT	1.05397	0.979859	0.95684	1.22131	0.972797	1.01477	1.19682	1.05312	1.15838	1.03765	0.907181	1.06787	1.12763	0.860964	1.02563	0.640873	0.974764	1.01982	1.00364	1.14184	0.662417	1.11462	1.05893	0.975926	0.909058	0.676855	0.969042	0.826994	1.18614	1.20429
ECE1	0.759457	0.943019	0.826397	0.834016	1.23957	0.907152	0.962033	1.07398	1.02311	1.089	0.706475	0.763872	1.18047	0.816902	0.858941	0.690974	1.18685	0.789224	1.25666	1.06325	1.09437	0.987835	1.52233	1.5385	0.688245	0.849398	1.16974	0.698214	1.50054	0.97948
MTHFR	1.16941	0.899408	0.281014	1.32567	1.13415	1.1955	0.845871	1.36433			0.804224	0.565908	0.750598		0.769001		1.60487	0.868368				0.710303		1.18598	1.31503	0.426638			1.08654	1.69721
PAFAH1B1	0.984035	0.902406	1.05899	1.02431	1.11734	0.963138	1.15029	1.1371	0.943241	1.07046	0.864011	1.06692	1.19433	1.1132	1.16807	0.938981	0.95014	1.22744	1.13724	0.715909	0.594445	1.20067	1.05283	0.814637	0.840214	0.735587	0.901546	0.989275	1.13196	1.01129
CRAT	0.864541	0.936941	0.987316	0.830528	0.81483	0.944361	0.961192	0.809519	1.27528	1.15496	0.872	1.01075	1.0762	0.76219	0.85759	1.17015	0.913355	0.931982	0.91312	1.4043	1.34068	0.85923	1.42996	0.883012	1.14305	0.877545	1.16769	0.680379	1.07885	1.04851
MATR3	0.917277	1.14273	1.0772	1.02101	0.792659	1.1599	0.837688	0.787447	0.854887	0.709883	1.439	0.957877	0.705269	1.02995	0.897132	2.00883	0.268806	0.774113	0.873812	0.821121	1.54714	0.817681	0.571654	1.07076	1.04881	1.71109	0.916541	1.30693	0.897098	1.03569
MSH2	0.827016		0.922692	1.32531					1.40099		0.811291	0.741464				1.43032			1.0721	0.712961	0.753911	1.62515	1.15072		0.606124	0.903772	0.759844			0.95634
GRK6	0.933697	1.07233	1.08967	1.35874	0.976979	1.45888	1.24206	1.15086	0.867196	1.13307	1.36124	1.26831	0.891598	0.931255	1.40514		0.830113	0.675433	0.590391	0.812662	0.805711	0.882938	0.797295	1.02514	1.08949	0.905857	0.647537	0.677237	0.908336	1.21084
GPD2	0.991799	0.834486	0.97966	0.929511	1.21786	1.03799	1.46015	1.21267	1.3152	1.0891	0.77579	0.970703	1.19217	0.89382	0.845489	0.991299	1.053	0.951653	0.703771	1.12051	1.28692	0.857538	1.38099	0.851309	0.946833	0.608338	0.880907	0.572692	0.983706	1.06414
SSR1	0.740102	0.737238	0.793833	0.858523	0.793273	0.656609	0.859581	0.750686	0.729953	0.773536	0.741534	0.755044	0.789537	0.728895	0.636312	1.418	1.19511	0.976197		1.85595	2.27889		1.27113	1.26939	0.72933	1.20077	1.44471		1.01586
ALDH3B1		0.773414	1.05215	0.988447		0.950208	0.479366		0.565015	1.01438	0.79358	0.825809		1.03579		1.05061				1.30653	1.49913	0.881565		1.75387	0.975226	1.61391	0.942841	0.876668	1.16744	0.454037
PTPN9																										1
ZAP70	1.15491	1.29987	1.06541	0.574544	1.16477	1.76589	0.648017	0.839814	1.28613	0.95754	1.48365	1.17004	0.967545	1.34268	1.80587	1.39883	0.157982	0.763951	0.904625	0.436647	0.969138	0.90348	0.877496	0.549854	0.894421	1.18508	0.569466	1.69481	0.461298	0.706258
SYK	0.951589	0.854931	0.934915	1.13054	0.963598	0.948884	0.996165	1.04552	0.872201	1.04256	0.818544	0.91509	1.08448	0.892857	0.950969	1.03539	1.1127	1.04517	1.16948	1.07035	0.773844	1.17054	1.45638	0.988113	0.780245	0.637771	1.20633	0.897708	1.09553	1.15761
RANBP1	0.875817	1.59817	0.952248	1.16471	0.931337	0.921203	0.918284	1.08763	1.19081	0.65945	0.888269	0.797454	1.45678	0.777102	1.40229	1.00356	1.1982	0.92597	0.466184	0.542915	0.737083	0.970669	1.15389	0.965516	0.870751	1.28846	1.04538	1.29941		0.910469
NAMPT	0.841883	0.977737	1.2707	0.705841	0.448654	0.951469	0.675534	0.640557	1.04595	1.87544	1.32464	0.572064	0.998259	2.12901	0.781673	0.65736	1.04964	1.27407	1.08445	1.14232	0.515202	0.869136	0.677233	0.690244	1.77012	0.622662	1.07698	1.27054	1.28876	0.771855
PSMC4	0.931079	0.890162	0.892347	1.09158	1.05367	0.9003	0.856624	0.98681	0.908924	0.861185	0.935774	0.942117	0.998903	0.865574	1.04476	1.0687	1.06466	1.15394	1.18041	1.04532	0.934739	1.11519	1.0563	1.08787	0.947407	0.781172	1.09386	1.13662	1.14331	1.03068
TSFM	0.738016	1.45013	0.955026	1.04079	0.726855	0.939695	1.13003	0.700861	1.04299	0.696562	1.16294	0.992237	0.756833	0.629022	0.976962	1.49092	0.837693	0.64081		1.08223	1.38069	0.403119	0.922169	0.914144	1.61821	1.89227	1.02725	0.926763	0.951779	0.972995
VDAC2	0.827277	1.04344	1.032	1.07989	1.07444	0.943208	1.23633	1.03965	1.17932	0.968349	0.978259	0.939549	1.04125	0.874634	0.837786	0.855079	1.14281	0.998413	0.703232	1.0469	1.15944	0.730036	1.11248	0.900839	1.23027	1.14141	0.945136	0.895385	1.01983	1.02336
ACADSB	1.05459	0.670457	0.919689	0.867187	0.891344	0.848694	1.07899	1.05183	1.00417	0.885627	0.782626	0.769402	1.10654	1.05659	0.788474	0.996716	1.36805	1.30016	1.10925	1.21334	1.26686	1.01676	1.5421	1.18668	0.721352	0.69543	1.19015	0.682733	0.950879	0.983334
CBX5		1.48826	0.640319	0.548971	0.561118	0.725058	0.611856	0.5383	0.525882		1.00414	0.763876	0.557069	0.780824	1.22263	2.39679		1.12165	1.03465	1.05581	2.12391			1.00175	1.04793	1.78405	0.999341	0.937344	0.753596	0.774879
USP5	0.82917	1.09618	1.01731	1.0655	1.00597	0.874362	0.982537	0.98157	0.999217	0.935065	1.00759	0.948282	1.0235	0.917144	1.2934	1.19821	0.997413	1.0234	0.999001	0.824827	0.690059	1.06819	0.968613	1.22575	0.919929	0.991238	0.917346	1.07543	1.12984	0.99395
MAPK9		1.63166		1.15519	0.965488	1.14544		0.73125	1.24927	0.982569	1.03299	0.86558	0.705602	0.829198	0.569261		0.52648	0.595476	0.986956	1.1345	1.04109	1.12123	0.88359	1.17934	1.56618	1.11824	1.02138	1.25164	1.15906	0.551353
MAP2K4		0.693003			0.940468	0.81689						0.950893	1.05089		1.874	1.3771	0.917624	1.05602				0.917838	0.901429				0.86664	0.901001		0.736198
MKI67																1.3003					1.01502					0.684683
PHKA2	0.870554	0.880336	1.25303	1.00695	1.12675	0.943777	0.789538	0.755889	1.04214	0.924301	1.00464	0.990799	0.82969	0.715036	0.982973	0.911573	1.18611	0.996135	1.05193	1.43023	0.988143	1.0563	1.11519	0.883227	0.956428	1.02031	1.04984	0.905304	1.21891	1.11397
RANGAP1	0.855424	1.11445	1.01534	1.35074	1.07299	0.869308	0.807723	0.775665	0.769322	0.818169	1.21356	0.884871	0.768336	0.723993	1.09353	2.1873	0.63448	0.853905	1.04775	0.736518	1.13838	0.964977	0.65316	0.712001	1.19546	1.80209	0.981846	1.26427	0.716451	0.977982
RECQL	1.08822	1.08759	1.03324	0.980678	1.02346	1.27885	0.816104	0.837222	0.493486	0.848067	1.38779	0.880342	0.870381	1.11706	1.05675	2.08952	0.403033	0.815376	0.894984	0.933657	1.28127	0.83639	0.572521	1.05045	0.960834	1.4828	0.883619	1.3162	0.815506	0.864608
NOP2	1.18701	1.13115	0.949336	1.14523	0.553453	1.13684	0.733829	0.551706	0.817564	0.469875	1.45519	0.876745	0.545284	0.85844	0.777695	2.58587	0.244169	0.714406	0.83088	1.22681	2.29783	0.871913	0.565683	0.775083	1.19398	1.68823	0.846777	1.27201	0.854961	0.842055
ATRX																1.70029		0.493209								1.22447		0.582025
CRK		0.852816	0.843824	1.3871	1.0786	0.862482	1.37412	0.696752	1.11559	1.02015	0.731605	1.0648	1.22132		1.313		1.38063	0.95298		0.953217		0.921026	1.41422		0.965965	0.598667		0.399324		0.851813
CRKL	1.03469	0.938409	0.92779	1.29409	1.08774	1.01309	1.23017	1.01634	0.960521	1.07431	0.924113	1.07223	1.05981	0.871772	1.31473	0.22515	1.0999	1.20782	1.06249	0.93547	0.453389	1.00047	1.21665	0.827335	1.18427	0.598858	0.895385	1.12999	1.1511	1.19191
BAG6	0.691675	0.905513	0.77721	1.11917	0.922646	0.957755	0.919946	0.946244	0.971966	0.948989	0.998973	1.11329	1.06946	1.09544	0.940267	1.05905	1.33682	0.991978	0.971479	1.03302	0.700972	1.11886	1.17394	1.13582	0.716468	0.965812	1.09186	1.05099	1.12444	1.14994
NSF	0.856593	0.952825	1.05895	0.935696	0.870157	0.973306	0.924487	0.876395	1.00784	0.998256	1.04853	0.915848	0.94305	0.873648	0.805624	1.24691	0.868491	0.988108	0.879029	1.10289	1.32883	0.96679	1.16182	1.12217	1.29979	1.28964	0.881775	0.901772	1.00338	0.917384
CDKN1B		0.998808		0.980734	1.31114				0.66498		1.3974	0.681288			1.83548	2.32661			0.683964		0.597375	0.588463		0.820829	0.507779	0.708661				0.896491
MAP2K3	1.13281	0.991983	1.17755	0.813836	0.999649	0.651424		0.916682	0.524733	0.551106	0.88521	0.694219	0.771135	0.67765	2.40901	1.82586	1.2534	1.06333	0.552061	0.591575	0.86817	0.716518	0.981009	1.11235	0.859751	1.25447	1.02123	0.98195	1.74261	0.978709
BRCC3	1.09609	1.0153	1.06213	0.909548	0.779871	0.921042	0.825481	0.961327	1.08476	1.06286	1.13073	1.07749	0.960814	0.817484	0.94761	1.2662	0.734101	1.03133	0.984154	1.10026	1.2075	0.986805	0.976531	1.0346	0.873924	0.924869	1.02849	1.03896	1.10133	1.0584
RPL27A	1.25752	0.946742	1.16475		0.788014	1.18912	0.72654	1.09996	0.756647	0.751559	1.29255	0.840597	0.875512	1.03377	0.271058	1.20247	0.498005	0.908396	1.0208	1.27017	1.46515	1.09959	0.627373	1.11212	0.875115	1.3977	1.21075	1.31113	0.988169	1.01872
RPL5	0.798881	1.22608	0.9945	0.909939	0.751163	0.976508	0.697028	0.747647	0.695799	0.814059	1.14303	0.967418	0.643207	0.917613	1.04968	1.76083	0.38332	0.771242	0.848701	1.25869	2.1817	0.892161	0.497765	1.09928	1.1905	1.41455	1.08138	1.37439	0.954813	0.958129
RPL28	0.494365	0.901754	0.541821	1.21413	1.22962	0.889367	0.904851	0.692832	0.592185	0.590866	1.44112	0.539097	0.504946	0.977054	1.60801	1.52215	0.435439	0.594823	0.961741	1.68359	1.7418	1.28054	0.250879	0.976365	1.06422	1.59637	1.05419	1.60359	1.16567	0.946601
RPS9	1.39509	1.19049	1.17718	1.23722	0.737387	1.33072	0.722743	1.08612	0.773401	0.95776	1.31398	0.864314	0.851472	1.26303	0.718527	0.926961	0.620938	0.595597	0.678005	1.47943	1.46897	1.09122	0.521083	0.9822	1.20896	0.97567	0.925499	1.36956	0.739117	0.797354
RPS5	1.40969	0.875043	1.35645	0.82299	1.07459	1.26468	0.89187	1.00615	0.580314	0.938241	1.08255	0.820718	0.755246	1.0082	1.5389	2.20963	0.353199	0.851668	1.03169	0.587727	1.28172	0.973899	0.499578	0.972763	1.02168	1.30299	0.701896	0.921955	0.882239	0.981745
RPS10	1.00366	1.03171	0.97424	0.810696	0.903488	1.06245	0.646897	0.948331	0.547488	0.385008	0.831616	1.05303	1.02188	0.984318	1.27399				0.72727	0.945583		0.861342			1.44217	1.58892		2.03186		0.924052
MAP1B											0.463228						2.91978	0.62617						0.882192	0.439877		0.668751
GNPDA1		0.999545	0.795028	1.17242	0.552194	2.00384	0.687605		0.761277	0.609436	0.62231	0.80976			0.991398	0.605939			1.6194	0.858244		1.72837	1.26339		1.08628	1.21841	0.349883	1.5555	0.709772
NEDD4							0.528297							1.6244			1.04484			0.952556		0.84991
UTRN	0.973335	0.910969	1.00473	0.948426	1.01062	1.0223	1.02784	1.15748	1.04492	1.22869	0.980189	0.958297	0.983732	0.829588	1.07351	0.936358	0.913321	1.07215	1.05148	1.06804	0.779027	0.960741	1.13232	0.789347	0.98579	0.947683	1.16896	0.79289	1.0428	1.20445
IQGAP1	0.976692	1.15516	1.18162	0.752196	0.761242	1.17705	0.830438	0.900479	0.858717	0.831664	1.35201	1.00159	0.696315	1.07878	0.879936	1.46588	0.481329	0.885178	0.733978	1.27482	1.1172	0.858378	0.461124	1.2249	1.48076	1.6036	1.01655	1.20233	0.808922	0.951161
GYG1	1.42905	1.28867	1.16077	1.2527	1.07892	1.04967	0.945263	1.10321	1.20832	1.04473	1.01721	0.964457	1.29952	1.04882	1.09226	0.276419	1.33923	1.14059	1.07003	1.13398	0.429593	1.03297	1.02819	0.569375	0.85268	0.507509	0.810225	0.901696	1.05541	0.86854
STT3A	0.986063	1.1017	0.927619	1.07618	0.963894	0.969639	0.887703	0.891761	1.04669	0.891985	0.831961	0.820535	1.00172	0.83697	0.584028	0.931229	1.36759	0.693237	0.858999	1.29616	1.63861	0.985422	1.22749	1.19567	0.940273	1.14281	1.14847	0.845961	1.03835	0.871258
PLA2G4A	1.13217	0.971725	0.948354	1.73956	1.68779	0.901567	1.36723	1.47491	1.14613	0.953527	0.668428	1.09464	1.05025	0.723304	1.11195	0.941677	1.38952	1.12159	1.08223	0.600762	0.74799	0.943464	0.763978	0.384147	1.08425	0.518331	1.02952	0.604806	0.561639	1.25457
CAPZA2	0.942736	1.22546	0.954305	1.19834	1.03106	0.768412	1.13845	0.926985	0.881436	1.22075	0.722571	1.44927	0.713772	0.418726	1.42181	1.1297	0.861067	0.860921	0.768169	0.639201	0.512664	0.688154	0.706383	1.32196	1.58797	1.48009	0.905644	1.54363	0.98882	0.991542
CAPZB	0.937187	1.11012	1.17748	1.07775	1.14082	1.07474	1.07513	1.06665	1.14251	1.18342	1.00395	1.02798	1.03791	0.833827	1.16668	0.682145	0.888841	1.14587	0.971152	0.867841	0.663583	0.998099	0.832433	0.90397	1.07332	0.870553	0.94607	1.04055	1.03241	1.02701
QARS1	0.964061	1.05632	0.986421	1.04407	0.874162	0.968127	0.872726	0.890722	0.976447	0.981895	0.908447	0.842317	1.0758	0.857684	0.732146	0.939154	1.31978	1.02111	1.07786	1.26349	1.04572	1.06651	0.90842	1.24891	0.860476	0.911157	1.22912	1.04943	1.1325	0.895004
P2RY1																														1
RPL29																														1
ZFP36L2																												1
UQCRFS1	0.874975	0.727705	0.832151	0.828405	0.960649	0.931195	0.954446	0.984918	0.932648	0.884218	0.786952	0.808751	0.926173	0.944728	0.650228	1.3276	1.38095	0.966974	1.06594	1.34004	1.56147	1.0343	1.44433	1.00174	0.849375	0.817885	1.27981	0.833088	1.12859	0.939774
ATP5PO	0.886092	0.813076	0.923295	1.01785	1.32578	1.0919	1.43385	1.09671	1.10452	1.02954	0.958625	0.902442	1.14792	0.652824	0.898256	1.28055	1.25935	1.24762	1.00223	0.844371	0.931092	0.985492	1.28062	0.599044	1.063	0.607944	0.830015	0.873686	1.00742	0.90489
LIMS1	1.2344	0.880029	1.07895	1.32964	1.38424	1.01874	1.32977	1.4943	1.17209	1.07644	0.796739	1.04203	1.26235	0.779822	1.42289	0.404965	1.15479	1.44555	1.20057	0.800317	0.512859	1.15157	1.21113	0.733671	0.641166	0.325566	0.663858	0.566341	0.823529	1.06168
GLIPR1																					0.908869					1.09113
CXCL12		0.393451	0.698865	0.585764	1.30759	1.06559	0.894063	1.1693	0.569589	0.801393					0.880879		4.41156	0.622833			0.819716	0.623507	1.31188	1.07313	0.624223			0.512554	0.925235	0.70889
PREP	0.943007	1.0491	1.08991	1.16442	1.03294	0.98751	0.918771	0.827344	1.02109	1.15826	1.09377	1.05402	0.943429	0.841109	1.14005	1.04966	0.999501	0.95725	0.964005	0.697917	0.556864	0.977292	1.07944	1.03393	0.922908	1.01265	1.11702	1.26531	1.04465	1.05687
ME1	0.314945			3.43382	1.73082	0.365086	0.652252	0.488618			0.256579	0.328626	0.119535	0.13974	0.181549		3.8546	3.46742	0.316907	0.113372		0.479614	2.06008	0.668675			1.65973	0.165018	0.835857	0.367169
RFX5																												1
PIP4K2A	0.93731	1.12255	1.04331	1.07116	1.31866	0.898307	1.14749	0.924114	1.06598	1.19364	0.861491	1.04594	0.993591	0.937456	1.29096	0.622873	0.993445	1.13954	1.12657	0.810022	0.554716	1.1044	1.46214	0.798722	0.667519	0.686182	1.02997	0.925135	1.07714	1.14968
ARCN1	0.902941	0.817385	0.934461	1.18686	1.10187	0.957415	0.962179	1.03174	0.884942	0.97409	0.891612	0.992575	1.08738	0.842579	1.06575	1.13131	1.20296	1.1618	1.22383	0.97409	0.792488	1.13512	1.18047	0.808934	1.03946	0.825675	0.920845	1.00144	0.966467	1.00134
LSS	0.565837	1.11708	1.14096	1.09264	0.916555	0.540389	1.25429	0.808721	0.687173	1.17322	0.919373	0.978607	0.812243	0.520097	0.815271	1.41072	1.4603	0.587002	1.22034	1.19646	1.06848	0.604294	1.54588	1.32662	0.912822	0.957548	1.37339	0.679243	1.40065	0.913808
PPP3CC										0.72907						1.66194		0.924391	0.977395					1.06532	0.76253				0.950134	0.929229
GCLC	1.0051	0.785949	0.981418	3.35608	0.74724	1.00452	0.582933	0.841057	0.645013	0.547256	1.33186	0.800755	0.5637	0.397091	0.506002	1.48514	0.951828	1.23906	0.670132		0.881625	0.980754		1.30527	0.877022	1.36089	0.727941	1.47005	0.944059	1.01026
GCLM	0.969737	1.05028	1.04441	1.34035	1.2227	0.917357	1.00259	1.15654	1.07223	1.0636	0.908532	1.01782	1.11222	0.851777	1.18521	0.564014	1.22968	1.21042	1.24687	0.822268	0.616547	1.1182	0.970275	1.29833	0.563784	0.604114	0.98359	0.785583	1.10708	0.963905
CD151	1.14468	0.978172	1.3453	1.12175	1.134	0.896656	2.13064	1.13127	1.17738	1.724	1.20325	1.29374	1.09285	0.795012	0.863037	0.191886	0.952914	1.35205	1.22076	0.950709	0.809813	1.03878	0.881899	0.633835	0.628312	0.427927	0.395312	0.375402	1.02967	1.07901
TRAPPC10	1.12921	1.00595	0.849706	0.982891	1.05855	1.00152	0.785593	0.87825	1.01368	1.01084	0.968428	1.09704	1.15947	0.686235	1.02239	0.932504	0.904491	1.17378	0.918247	1.22456	1.2928	1.05004	0.33748	1.13804	0.971055	0.962376	1.26116	1.09273	1.04807	1.04293
PSMD8	1.20914	0.803921	1.17306	1.30694	1.20676	1.12233	1.05517	1.25162	1.05756	0.912774	1.01074	0.60933	1.14395	0.760027	1.28652	0.870217	0.959758	0.997379	1.17467	0.776011	0.74823	1.04087	1.25638	0.92469	0.917711	0.674827	0.820773	1.01747	0.918477	0.992697
SERPINB10	0.625627	1.21345	1.18145	1.02026	0.317996	0.468276	0.53168	0.684222	0.738286	1.6357	1.7715	0.571839	0.484695	0.598599	0.521528	0.625217	0.405858	0.770153	0.414694	1.58541	1.14858	1.09191	0.507111	2.01916	2.05368	2.15237	1.48956	1.10184	0.713024	1.55632
PRRC2A																										1.02521		0.974788
GSS	1.17605	0.81315	0.926356	0.909749	0.945303	1.0377	0.96086	1.01578	0.967455	1.1278	0.903311	0.908356	1.25856	0.962384	0.95274	0.596251	1.26934	1.26069	1.19308	1.02916	0.660974	0.953922	1.53372	1.31611	0.711901	0.588604	1.0352	0.968375	1.06542	0.951689
CCT5	1.13762	0.962791	0.988833	1.17898	0.968725	0.989559	0.80705	1.02755	0.871003	0.986869	0.895978	0.887226	1.10508	0.856659	1.0454	0.941018	1.2586	1.18513	1.09573	1.17856	0.829464	1.14026	1.09539	1.10602	0.866008	0.669625	0.882872	1.00109	1.1304	0.910493
PTDSS1			0.441034																						0.684229	1.28858	1.87069			0.715462
CSNK1A1																														1
IDH2	1.18497	0.884926	1.15064	0.820573	1.01157	1.07766	1.27943	1.1056	1.12106	1.07702	0.897107	0.989695	1.10506	0.999158	0.873922	1.23121	0.979558	1.04102	0.988905	1.12333	1.02335	0.746121	1.06997	0.850196	1.06201	0.758283	0.873285	0.750342	0.979384	0.944635
PIK3CG	0.843374	0.935185	1.04318	1.6482	1.3744	0.934535	1.0148	0.991378	1.02626	1.02358	1.18248	1.04586	0.292184	1.18045	1.27364	0.257119	1.33146	1.08189	0.742195	0.653516	0.548498	0.363551	1.4754	0.993167	1.12328	0.784295	1.44376	0.997639	1.24087	1.15386
PITPNB	0.971946	0.963919	1.08136	1.02052	1.10996	0.99845	0.945442	1.02579	1.12824	0.974426	0.935297	0.924094	1.13442	0.922533	1.07869	0.803559	1.09794	1.16282	1.11715	0.724856	0.575587	1.25596	0.853278	1.0849	0.876131	0.758466	1.30142	1.12503	1.10427	0.943547
ADGRE5	0.801627	0.992055	0.843692	1.05629	0.400754	0.863948	0.686665	0.82487	0.729567	0.869326	1.10385	0.735363	0.553007	0.860243	0.375778	1.35773	0.51421	0.956682	0.618488	1.76578	1.87865	1.06298	0.99564	1.11885	1.42741	1.96553	1.689	1.14394	0.990263	0.81782
POLD2																										1
MARCKSL1					0.614254	1.14633	0.912951	0.842574	0.854343		2.40142	0.878705	0.604271	1.11189	1.29403			0.847797			1.12537	0.631179			0.811402	0.521465	0.770677	1.42529	1.20606
PXN	1.21642	1.02722	0.998525	0.910141	0.502908	1.31671	0.408993	0.567504	1.06114	0.813252	1.55277	1.3094	0.577664	0.781013	1.36822	1.16543	0.241836	1.25486	1.04103	1.20854	0.927278	1.04979	0.617546	0.920548	0.923769	1.69805	0.973915	1.98537	0.587954	0.9922
NR2C2											0.851283					1.31806									0.851164	0.979492
MAPKAPK2	1.04625	0.74624	0.999963	0.762535	1.2229	0.748971	0.911792	1.00992	0.883429	1.08025	0.857357	0.781297	1.18415	0.830139	0.719639	0.846302	1.35498	1.18723	1.48253	1.20969	0.772224	1.21431	1.22986	1.30614	0.753727	0.660271	1.24642	0.944119	1.21383	0.793541
DNASE1L1																										1
ALDH9A1	0.907428	1.39972	1.40709	1.45612	1.00818	0.860064	1.35403	0.676976	1.23023	0.667634	1.26256	1.12209	0.676669	0.675521	0.868443	0.94201	0.213264	0.429417	0.799936	0.585217	1.2079	0.616951	0.664889	1.27573	1.32154	1.66115	0.981426	1.53825	1.35866	0.830891
RPL34	0.847243	0.62981	0.980334	0.724198	1.37038	1.12801	0.928984	1.08099	0.57122	0.586824	1.35493	0.947087	0.595849	1.03413	1.20006	2.64152		0.899001	1.20292	0.925466	1.51616	1.05152	0.672236	0.64108	0.947087	1.23112	0.484293	1.07605	0.732306	0.999201
RPIA	0.814542	1.3069	1.01819	1.90536	0.993473	1.14159	1.19495	0.724352	1.36533	1.37851	1.11025	1.01549	0.862456	0.757749	0.892408	0.614685	1.23145	1.074	1.43718	0.840115	0.544258	1.28718	1.30158	0.488807	0.780523	0.531778	0.564995	0.833241	0.955338	1.03333
LMAN1	0.928909	1.06027	0.924168	0.992067	1.05586	0.88753	0.809831	0.943985	1.06994	0.937256	0.738338	0.85488	1.13739	0.856384	0.708122	0.590522	1.22731	0.871982	0.999701	1.08714	1.42578	0.886918	1.52964	1.34065	0.867471	1.12515	1.20265	0.862488	1.22744	0.850241
NASP	0.814176	1.3031	1.11772	0.830262	0.588102	1.08457	0.726945	0.647888	0.735315	0.470759	1.26629	0.782331	0.64985	0.805218	0.773046	2.34621	0.304739	0.963462	0.928086	1.2058	1.32579	1.18854	0.42887	1.27459	1.32102	1.47115	1.25896	1.63777	0.792205	0.95725
FASN	0.950287	0.924155	0.949395	1.2162	0.941576	0.653767	0.804126	0.984787	0.912564	1.1828	0.809682	0.811876	1.30791	0.888763	0.953991	0.714824	1.73473	1.16387	1.3326	0.965033	0.64817	1.27361	1.24871	1.11895	0.87045	0.5457	1.09823	0.877995	1.21483	0.900423
FNTA	1.12743	1.12573	1.13287	1.38553	0.940022	1.31834	1.23462	1.15196	1.19047	1.12327	1.12136	0.981191	1.02852	0.775424	1.01774	1.19836	0.686272	0.964723	0.886109	0.801469	0.55143	0.727622	0.68447	0.970931	1.19494	0.755011	0.702686	1.21137	1.00967	1.00044
FNTB	0.875499	0.871757	0.822531				0.933559	1.10442		1.03024		0.952887	0.979853		0.798728	1.07688			1.04085	1.32864	0.951151	1.14917					1.1224	0.964924	1.00558	0.990925
CCT3	0.998928	0.880399	0.94837	1.3016	1.1813	0.963923	0.978025	0.982423	0.899806	0.971495	0.940389	0.918307	1.02582	0.838003	1.25294	0.825125	1.30292	1.28781	1.08186	0.908694	0.696937	1.10753	1.13564	1.07751	0.906971	0.623117	0.903978	1.06209	1.0479	0.950184
ARRB1	1.13718	0.741414	0.931086	1.11055	1.19733	0.99961	1.25171	1.09028	0.819858	0.941465	0.787822	1.03698	1.24235	0.713862	1.24811	0.638781	1.46474	1.40393	1.20442	0.841805	0.616953	1.03311	1.58206	0.913166	0.815425	0.405028	1.10985	0.724394	1.0009	0.995822
TUFM	1.044	0.949386	1.03268	0.834487	0.903206	1.03834	0.947656	0.926689	1.02439	0.894505	0.941104	0.94362	1.00998	0.825209	0.77059	1.19653	1.05993	1.0246	0.977429	1.07099	1.62264	0.896234	1.11193	0.874429	1.0365	1.07168	0.991791	0.988699	1.09589	0.894871
ALDH7A1	0.838533	0.929233	0.677952	0.688001	0.957313			0.685893				0.720364	0.956157				0.906456		1.09105		2.85419	1.26769			1.08296	0.9036	0.761635		0.872936	0.806033
INPP1																									1
SRP9	1.02327	0.850191	0.869243	0.88706	0.669044	1.12312	0.692809	0.963698	0.756341	0.919343	1.28237	0.844117	0.813573	1.50248	0.882776	1.82099	0.586711	0.689885	0.806441	1.40452	1.63299	1.05099	0.69926	1.35465	0.960547	1.14505	1.03474	1.10861	0.912287	0.712894
PCYT1A	0.794101	1.14349	0.933809	0.616479	0.793376	1.11863	0.770672	0.845637	0.669189	0.75232	1.01105	0.893858	0.659124	1.01815	0.98001	1.71703		0.861814		0.940214	1.96717			0.784899	1.09194	1.60217	1.17775	1.31379	0.940404	0.602926
AARS1	0.773626	0.977497	0.909801	1.30017	1.09235	0.871456	0.96313	0.971706	0.963158	1.08303	0.95177	0.967942	1.37152	0.918657	1.19393	0.898218	1.18692	0.904387	1.13996	0.843295	0.66827	1.23114	1.15244	0.979624	0.809174	0.780285	1.06586	1.03993	1.11132	0.87943
CARS1	0.984413	1.05494	0.822931	1.10072	0.88718	0.914162	0.956231	0.87092	0.994889	0.930504	1.14669	1.12134	0.9744	0.723871	1.15602	0.765694	1.00736	1.22959	1.10945	0.928676	0.781054	1.30997	1.04705	0.978684	0.929385	0.994916	0.906141	1.16125	1.18649	1.02509
HARS2																														1
SARS1	1.08383	1.24	1.20921	1.73022	1.20345	1.17587	1.22764	1.09319	1.26124	1.11631	1.21524	1.19109	1.00031	0.68189	1.24843	0.79547	1.0142	1.11816	0.898117	0.921967	0.451107	0.969711	0.529645	0.623062	0.939822	0.632593	0.532297	0.998046	0.880153	1.01774
PPM1F	1.18257	0.993954	0.860929	1.05806	1.08902	0.858619	1.22211	1.2097	1.05852	1.3886	1.03271	0.830165	1.09443	0.95573	1.13965	0.516102	1.53556	1.19735	1.17524	0.861722	0.497472	0.878952	0.576389	1.13913	0.657504	0.441773	0.972234	1.0401	1.2371	1.29862
DGKG	1.03707	0.832061	1.15019	0.887731	1.20151	1.27607	1.51206	1.22521	1.13365	1.38119	0.907658	1.30763	1.25355	0.907947	1.20026	0.947944	0.706728	0.835395	0.922885	1.06243	0.538076	0.972714	1.01224	0.624817	1.04118	0.599758	1.11745	0.568622	0.864222	0.971755
MAN2A2	0.894392	0.728645	0.807743	0.943213	1.86244	0.846416	1.47087	0.98919	0.950286	1.13465	0.601564	1.21561	1.30772	0.269056	0.753063	0.62489	1.6833	1.16018	0.985192	1.25036	1.09344	1.05216	2.13015	0.46451	0.718197	0.466017	0.851644	0.729045	0.821352	1.1947
CASP4	1.02057	0.790169	0.782261	1.40577	1.09341	1.01566	0.999221	1.20255	0.62647		0.905283	0.823987	0.944343	0.942785	0.889262	0.672856	1.79749	1.64442	0.968549	1.23625	0.629645	1.16237	1.08515	1.33773	0.892554	0.746943	0.904336	0.772357	0.849809	0.857804
CTCF	1.01819	1.16455	1.00006	0.958722	0.810629	1.30275	0.754319	0.698529	0.882079	0.801221	1.50735	0.960723	0.695913	1.12367	0.95349	2.3251	0.35217	0.425947	0.727117	0.855819	1.93591	0.874768	0.675367	1.11595	0.78258	1.36564	0.849355	1.23819	0.92194	0.92194
PSMB3	1.05567	1.42865	1.06826	1.18553	1.01528	0.60386	1.31129	1.51032	0.677117	1.20942	1.13624	1.16093	1.00568	0.510699	1.81193	1.29479	0.309253	0.404303	1.34807	0.469242	0.370083	0.622634	0.813894	0.913052	0.591004	1.5965	1.03337	1.79164	0.987229	0.764049
PSMB2		1.20141					0.094989	0.98325			1.17761		1.11483	0.987715	0.931447	1.62327				1.30773		0.190801	0.226069	1.54533	0.774568	0.870337	1.28188	1.22659	1.43164	1.03053
MCM2	0.263995	0.615926	0.445575	0.587787	0.307564	0.164275	0.997353	0.293669	0.507023	0.319336	0.899021	1.20565	0.2552	0.357441	0.482231	2.21723	0.278243	0.839968	0.93176	1.33745	3.91313	1.04469	0.409299	0.934612	2.33252	3.05586	1.56293	1.87759	1.01252	0.550143
ACADVL	0.773959	0.965632	0.914374	0.940034	1.09076	0.901886	1.22832	0.966874	1.06361	0.99446	0.899835	0.91046	0.947676	0.840501	0.80316	0.658893	1.29865	1.01987	0.763335	1.35743	1.42148	0.986694	0.977933	1.104	0.984022	1.21254	1.23329	0.872498	0.931522	0.936306
YLPM1	0.733046	1.10087	0.828836	0.706951	0.691792	1.07354	0.481981	0.675576	0.873787	0.524468	1.68034	0.929418	0.249852	0.999172	0.735373	2.79623			0.736332	0.870794	1.44512	0.740694	0.788403	1.11556	0.747599	2.28413	1.29529	1.27883	0.66558	0.950426
VPS41	0.982946	0.813367	1.04233	1.11552	1.08296	0.909531	1.0215	1.03134	1.09199	0.895697	1.05085	0.972487	1.19993	0.78927	0.844803	1.31361	1.0299	1.13391	1.01275	0.709865	0.992478	1.12621	1.22628	0.775296	1.03027	0.974146	1.15593	0.840389	0.838167	0.996274
TMED10	1.02328	1.06384	0.948385	0.996893	1.07956	0.898211	1.01565	0.670264	0.977401	0.917387	0.797216	1.06218	1.06489	0.639898	0.695474	1.01126	1.29586	0.861467	0.881548	1.30333	1.35127	0.937224	1.30025	0.928462	1.19993	1.12231	1.09555	1.01129	0.9903	0.859427
RBM25	0.971013	1.25999	0.959581	0.92068	0.67381	0.979024	0.807963	0.820701	0.82365	0.54169	1.24085	0.805661	0.259366	0.697724	0.778865	2.7244	0.350498	0.772657	0.845746	0.848264	1.9472	0.936798	0.656992	0.845342	1.28657	1.99378	1.00458	1.35796	0.856492	1.03214
NUMB		0.92208	0.547086	1.35785	0.47182	0.77469	0.833411	0.931544	0.881014	0.904161	1.09932	1.2205	0.958597	0.88247	1.49898	1.09181	0.880501	1.25655	1.04771	1.46993	0.538764	0.96907	1.16651	0.773631	0.878664	0.795538	1.09756	1.37178	1.12513	1.25333
RGS6	1.18156	0.853897	1.07169	1.83273	1.2042	1.13403	1.66609	1.23063	1.44656	1.02659	1.06267	1.68261	0.711496	0.748614	1.54659	1.51495	0.385066	0.679642	0.728044	0.418546	0.674019	1.05737	0.994506	0.380609	1.17236	0.465284		0.693564	0.660621	0.775473
VEGFC		1.0858	0.780436	0.629241	1.99579	0.618142	0.83485		1.12487	1.49955	0.589907	0.937034	0.941727	0.571268	1.08783	0.694913	1.57455		1.03806	1.36204	1.13265		0.917262	0.565495	1.00877	1.00479	1.11957	0.507891	1.03136	1.34619
PSEN2																														1
EIF2B2		1.21777	0.883737	1.17228	0.861324	0.824551	0.982849	1.30037	0.944147	0.757091	0.898171	0.820136	1.00775		0.879395	1.0568	1.23796	1.29763		0.966337	0.986411	1.30319	0.942625	1.18623	1.07573	0.884739	1.06679	1.10074		0.34525
HINT1	1.27959		0.828181	1.05078	0.535802	0.645048	0.526229	0.533457	0.461251		0.752576	0.662318	0.776371	2.03759	0.810091	2.37209		0.497706	2.16317	1.6042	0.612735	0.644384	2.26015	1.40497	0.954503	0.311314	0.612853	1.44975	0.571084	0.641805
NUP153	0.813655	0.964417	0.739366	1.14519	0.617917	0.971184	0.477539		0.86592	0.45391	1.32706	0.693733		0.574334	0.55436	2.29188		0.881253	0.689132	0.786043	1.40346	0.554148		0.851437	0.880074	3.27241	1.20836	1.54395	0.796968	0.6423
RANBP2	0.801984	1.19144	0.964678	1.28112	0.651724	1.10847	0.769504	0.626755	0.928469	0.515689	1.52359	0.999495	0.39853	0.574032	0.679428	2.8255	0.25875	0.7132	0.774429	0.878979	1.39954	0.875845	0.461608	0.934587	0.894647	2.75303	1.01621	1.39253	0.839188	0.967066
RGS19	1.01868	0.991192	1.25975	0.553093	1.0007	1.05262	0.492195	1.0113	1.04303	1.18222	1.20052	0.38779	1.10391	1.12276	0.837475	1.42116	0.600717	1.17609	0.883818	0.987265	1.19683	0.736737	0.937152	1.41841	1.0201	1.33264	0.939194	1.00588	1.32149	0.765282
RGS3		1
TSC2							0.639813	0.937757				0.833418														0.990409		1.41523		1.18337
NDUFV1	0.979072	0.883303	0.765807	0.831994	1.00108	0.975179	1.25456	1.18	0.772412	0.729689	0.890811	0.979454	0.912155	0.880696	1.01853	1.71043	1.25505	1.21598	1.1865	0.667431	1.51017	0.838599	1.21424	0.682935	0.886779	0.931622	1.02235	0.892341	1.01227	0.918586
GSK3A		0.819787	0.956127	1.17475	1.08592	0.913855	0.899735	0.881356	0.888484	1.1396	0.907669	0.808849	0.977419		1.40659	1.00308	1.14451	1.52468	1.29329	0.671837	0.488071	1.21108	1.4338	0.719308	0.619233	0.552823	1.18813	1.01162	1.07599	1.2024
GSK3B				1.95551	1.41152	0.432334	0.556796		0.674224		0.398307	0.987876			2.28181		0.763596	1.15158				0.462095					0.781077	1.21566	0.708761	1.21885
TAF6											0.475454					1.38844										1.1361
GZMK	2.2402	2.02402	0.70856	0.356504	0.890195	1.76219	0.324062	0.888728	0.837947	0.802724	0.661104	0.679112	0.481524	0.667144	0.406433	1.27105			0.833471			0.858935		0.633329	1.84739	3.04168	0.649385	1.84695	0.142089	0.145281
NT5C2	1.01995	1.17447	0.683463	1.31569	1.03831	0.855252	0.928725	0.995418	0.855104	1.1205	0.959258	0.620183	0.773937	0.993573	0.944222	1.03951	1.07088	1.1443	1.15094	0.736633	0.657459	1.22778	2.57595	0.898192	0.730287	0.761125	1.05529	0.817754	0.956398	0.899437
SEPHS1	0.818346	1.08215	0.915338	0.940826	0.816708	0.917118	0.805863	0.812603	0.76934	0.841413	1.10313	0.876797	0.80311		1.21303	1.04397	0.685139	0.954662	0.770858	1.01288	0.687892			1.07095	1.21797	3.09962	0.801069		0.939236
CAMP	0.713936	1.3389	1.40077			1.67148	0.421673	0.415053	1.98273	3.76338	1.10057	0.482568	1.45825	2.64064		0.449922	0.165624		0.158268	2.77826	2.49125	0.269384	0.039784	0.465184	0.305402	0.462336	0.517986	0.11963	0.331303	0.055733
MTHFS		0.763484													1.23652
GMPS	1.01584	1.12856	0.993302	1.00913	0.732612	0.867872	0.760138	0.706952	0.789277	0.837725	1.0053	1.03388	0.823256	0.851891	0.861319	1.30365	0.821895	1.30274	0.99552	1.28318	1.15256	0.991789	0.678821	1.11959	1.03086	1.44148	1.01236	1.38708	1.08017	0.981253
LIG3			0.774866	0.470335							0.931398					1.48502					1.89682			0.488141	0.56344	1.38998
MRE11	0.800328	1.04184	0.964973	0.573269	1.05311	1.13247	0.767369	0.791703	0.685714	0.620199	1.19286	0.878578	0.59009	0.814197	0.90836	2.67003		0.738343	0.925079	0.975539	2.13804	0.744849	0.746085	1.08718	0.728937	1.57037	0.902408	1.16454	0.934611	0.858933
GNAQ	0.867744	0.964558	1.15455	0.970878	1.30522	0.915619	1.43067	1.12144	1.21053	1.23788	0.848728	1.03984	1.17614	0.886648	1.08335	0.697942	0.909747	0.953651	0.886256	0.742965	0.913047	0.90091	1.04879	0.987433	0.99873	0.84884	0.850126	0.779487	1.10343	1.16484
GNG10		1.00264	0.846003	1.57356	1.385	0.698309	1.23702		0.507987	1.04543		1.57694		0.756992	1.05841			0.853421	0.460899	0.785888		1.00093	1.23158		1.25108			0.836285	0.81706	1.07456
IDH3A	0.897566	0.867659	0.911327	0.925265	0.774763	0.954334	0.963664	1.01919	0.833433	0.884401	1.02188	0.74745	0.913728	0.906912	0.683962	2.18035	1.13099	1.06492	0.952014	1.03827	1.5192	0.905719	1.33939	0.825779	0.911311	0.836849	1.08556	0.881388	1.07253	0.950193
SULT1A1	0.918811	0.864902	1.33022	1.25079	0.775971	1.32988	0.972095	0.877936	1.07615	1.21749	0.593927	0.910947	0.715517	1.15795	1.07253	0.954538	0.796914	0.68729	0.831425	0.773732	0.358361	0.652256	1.95271	1.59397	0.959583	0.57987	1.11593	1.24533	1.3184	1.11459
CRIP1	0.916118	1.61837	0.998755		1.44188	1.58418	1.05139	0.791082	0.775	1.3126	2.29903	1.38967	0.412138		1.89865		0.257055	0.565084	1.13228			0.769778			0.576892	0.389317	0.331136	0.921548		0.56805
PPOX	1.1767	0.785905		0.768561	0.862402		1.32445	0.944009	1.1768	1.43718	1.32689	0.857555	0.814558		0.616623		1.96297	0.766682	0.973751	0.79372	1.30592	0.740897			1.00913	0.776574		0.942559	0.809975	0.826198
GDI2	0.976683	1.13146	1.13072	1.07411	1.03481	1.05093	0.983697	0.955911	0.944208	0.965909	1.03373	1.07903	1.0071	0.937852	1.06787	0.907625	0.868291	0.928203	0.868563	0.927505	0.593458	0.950796	0.860928	1.01202	1.2469	1.21117	0.941185	1.20691	1.04322	1.05919
EMD	0.950927	0.663085	0.762936	1.80237	1.20386	0.869066	0.896938	1.18867	0.990393	1.13552	0.763236	0.804316	1.31263	0.784605	1.05461	0.68716	1.51787	1.34932	1.40568	0.798573	0.56132	1.21252	1.76665	0.846755	0.418378	0.754273	1.02818	0.716412	0.89252	0.861237
CPT1A	0.949767	0.816968	0.90033	0.715313	1.26182	0.974753	1.15133	0.945947	1.26006	0.797331	0.832479	0.952976	1.25113	0.94098	0.900101	1.04322	1.30377	0.892078	0.923406	0.924399	1.2295	0.827741	1.01601	0.914466	0.963291	1.25854	1.21521	0.904456	0.864112	1.06851
GATM		0.958726	1.45842	0.833024	0.887942	0.669609	0.776706	0.952016	1.88528	0.971541	0.722876	0.545036	1.50372		1.04205		0.914178	1.28154	0.905899		0.544555	0.696075	1.56748	1.57467	0.687337	0.89714	1.14639	0.495366	0.935417	1.147
SERPINB8	0.737645	1.1686	1.57751	1.34286	0.589062	1.13699	0.793769	1.08715	0.630121	0.609943	1.66817	0.902893	0.435015	0.743656	0.647176	0.719575	0.466356	1.24354	0.404378	0.740767	0.349554	1.2243	0.204511	0.949884	1.84532	2.56033	1.27421	1.64745	0.86687	1.4324
SERPINB9	1.21344	1.03116	0.913789	0.960018	0.998089	1.06949	0.96493	0.857227	0.794269	0.935632	0.939491	0.869718	1.04441	0.932649	1.54845	0.947737	1.39564	1.05888	1.01633	0.87949	0.633784	1.05274	1.16607	0.958439	0.969843	0.772514	0.825086	1.15142	1.13616	0.963088
SERPINH1	1.11139	1.06391	1.01429	0.866901	1.5657	1.03431	1.02495	1.07514	0.942366	1.17344	0.669698	0.707336	1.24944	0.689086	0.641612	0.411674	1.86164	1.19966	1.23452	1.0276	1.38304	0.862378	1.25764	1.09757	0.511145	0.830465	0.81386	0.988322	1.03918	0.651733
ST13	0.820021	0.785553	0.939452	1.36644	1.30009	0.934267	1.24626	1.11156	0.866471	0.782079	0.887095	1.07195	0.876489	0.74652	1.46012	1.07895	0.787399	1.50449	1.23221	0.678725	0.770702	1.19795	1.01753	0.910941	0.968953	0.997128	0.790604	1.04202	0.914297	0.913727
VASP	1.08745	0.991234	1.00333	1.0326	1.12167	0.992765	1.04329	1.13776	1.00462	1.20651	0.858966	1.0976	1.23233	1.01825	1.23944	0.630753	1.08388	1.01399	1.23905	0.814806	0.498124	1.03407	1.33445	1.16826	0.762931	0.61193	0.916214	0.803308	1.11711	0.903305
DNM2	1.03411	1.01127	1.06031	1.15339	1.0342	0.97111	0.957148	0.987915	0.977143	1.0959	1.01954	0.964043	1.09177	0.883289	1.12624	0.751705	1.13512	0.929052	0.995413	1.09401	0.742777	1.09504	0.97766	1.01842	1.01049	0.822168	0.907765	1.0616	0.972058	1.11934
METAP2	1.00731	0.992951	1.03629	1.06463		0.80483		0.197107			1.00521	0.925414	1.02088		1.02275		1.06773	1.19809	1.01078	0.955416	0.899077	1.0238	0.795025	0.883523	1.58594		1.02369	1.24319	1.16368	1.07266
RASSF2	0.821525	1.46419	0.809462	1.37525	0.735877		0.55061		0.653047		0.701506	0.581534			0.989001	1.27931		0.642778	0.962525	0.881651		0.986719		0.826345	2.27838	2.28063	0.841062	1.07528	0.484662	0.778654
CDK9	0.929856	0.603457		0.647587		1.11932			0.745332		1.1938	0.78636			0.802244	1.837		1.02908	1.0499	0.86828	1.24145	0.915257				0.987647		1.38515		0.858277
LRBA	1.09199	0.86221	0.883339	0.914592	1.17068	1.0643	1.08811	1.26843	1.05189	1.27115	0.819005	0.941363	1.15394	0.932642	1.0908	0.677498	1.29828	1.11854	0.976366	1.0693	0.880443	1.24523	1.02777	0.867576	0.768329	0.581911	1.15745	0.789703	0.846446	1.09071
PPT1	0.798942	1.47673	1.23289	0.840378	0.594005	0.971051	0.995332	0.930479	0.758761	0.855568	1.10187	0.780193	0.707349	0.9732	0.675478	0.297558	0.877535	0.362761	0.647504	1.54533	1.79349	0.913109		1.66658	1.10166	1.39796	1.04304	1.48105	1.09971	1.08048
RPL14	0.928661	1.16281	1.00007	1.48061	1.12222	1.10703	1.21919	0.666796	1.10855	1.03357	1.59966	1.34182	0.667492	0.905534	1.28427		0.381361	0.833084	0.588872	1.03496	0.962482	0.848618	0.324255	0.410404	1.7564	1.30578	0.923061	1.55623	0.509209	0.936982
CCT8	0.928803	0.954445	0.967682	0.985526	1.01466	0.961715	0.826068	0.88737	0.867389	0.938849	0.875271	0.88823	1.09653	0.868583	1.08582	1.01292	1.20728	1.22743	1.08871	1.13577	0.904076	1.14823	1.17096	1.13857	0.887731	0.769372	0.969097	1.06836	1.17038	0.954167
CCT4	1.07243	1.02707	0.993619	1.14359	1.07722	1.03812	0.878264	0.941389	0.890471	0.981721	0.869301	0.845735	1.07977	0.807412	1.03117	0.978089	1.18578	1.09684	0.977316	1.15495	0.93683	1.12265	1.15116	1.0392	0.891089	0.721842	0.89503	1.04987	1.17079	0.951278
ATP1A2															1
ANXA11	0.822552	1.22746	1.09126	1.14299	1.07405	1.0864	1.11689	0.911305	1.06282	1.10342	1.32699	1.14514	0.957964	1.07283	1.12765	0.908957	0.642998	0.944868	0.835863	0.89371	1.11867	0.959273	0.607022	1.12166	0.888546	1.16432	0.850802	0.983875	0.929658	0.880053
PAPOLA		0.833158	0.635621	0.569595	0.620448	1.06427	0.334361				1.27528	0.752572		0.696123		2.18253			0.560157	0.863803	1.33362	0.676143		1.20666	1.66637	1.75697		1.90853	0.53188	0.531915
FXR1	1.0263	0.801686	0.972905	1.34923	1.07254	0.976918	1.0091	0.789635	0.920258	1.0664	1.1212	0.88042	1.01276	0.586132	1.01601	1.3508	1.29358	0.963847	1.2877	1.05574	0.966919	0.984943	0.937864	1.00282	0.880773	1.04899	0.825892	1.07253	0.902692	0.823421
GZMM																										1
RAB5C	0.872178	0.776315	0.881985	1.03051	0.964489	0.917094	1.00956	1.03257	0.886168	0.995339	0.836259	0.944217	0.908146	0.929872	0.739588	1.28571	1.08634	1.17266	1.01024	1.11017	1.14537	1.16059	1.42814	0.981133	0.827488	0.887205	1.18657	0.848392	1.07854	1.06718
RAB7A	0.963596	0.934469	1.01075	1.09636	1.15301	0.889925	1.12258	0.986267	1.00502	0.979702	0.97368	0.963016	0.932692	0.904253	0.902694	1.06164	1.08558	1.09951	0.877593	0.998273	0.923877	0.85601	1.20887	1.25944	1.00963	1.05094	1.03839	0.860617	0.898341	0.953258
RAB9A	0.813135	0.43186	0.834913	0.942977	1.41031	1.1844	0.910558		1.01696		0.930514	0.977585			1.58904			1.41866	0.985805			0.975198			1.42599	0.704639		1.03898	0.745545	0.662938
RAB13	0.765984	0.977351	1.13467	1.56118	1.18622	1.03839	1.66927	0.885148	1.26473	1.31354	0.958302	1.20174	1.1079	0.944061	1.18695	0.461288	1.04028	0.733241	0.714131	0.742614	0.961649	0.791119	0.975343	0.89233	1.12281	0.931158	0.866099	0.849667	0.960432	0.762393
RAB27A	1.20654	0.859902	1.15461	0.975479	0.757018	1.03764	0.839614	1.02168	0.785383	1.03245	1.19341	0.825912	0.778701	1.23413		0.949854	0.844374	1.06134	0.707403	0.766345	1.3737	1.08812	0.72221	1.14538	1.19024	1.43615	1.10673	1.08764	0.744326	1.0737
PDE6C																														1
DAP																														1
DAP3		0.75037		0.920772		1.45246	1.3525		0.723898	0.685423	1.34076	0.860381			0.817516						0.927186				1.50377	0.787087				0.877874
DUSP3	1.15799	0.874896	1.0171	1.38824	1.16846	0.962066	1.04148	1.0867	1.27389	1.26037	1.00178	0.901358	1.38409	0.708743	1.03724	0.148141	1.8454	1.2643	1.02255	0.854095	0.42026	1.15343	0.873969	1.27129	0.811486	0.474734	1.06527	0.623556	0.901805	1.0053
SMARCA2	0.821045	1.16668	0.952363	1.18209	0.654077	1.18931	0.809547	0.698898	0.894164	0.758993	1.25319	0.674345	0.509643	0.843887	0.849667	2.56671		0.642579	0.785364	0.701287	2.09261	0.89122	0.43506	1.24226	1.01811	1.43024	0.859392	1.27412	0.918054	0.885086
SMARCA4		0.876138		0.684428	0.735008	0.985655					1.04275	0.767247			0.696353	2.26928					0.977016			0.900239	0.843211	1.78442				0.438257
IDH3G			0.934332			1.06741	1.0618	0.796031	0.816149	0.854088	1.14886		0.628374		0.734693	1.4401	1.1708	1.18842	0.979995	1.22562	1.23395	0.901593	1.56884		0.998977		0.799868	0.966137	0.657326	0.826624
GALK1	1.03818	0.917937	0.990502	1.05703	0.944399	1.00602	1.02574	1.00516	0.944437	1.13799	0.964152	1.0287	1.02633	0.999123	1.15306	0.941888	1.04519	1.1817	1.17495	0.808339	0.482807	1.05958	1.11708	1.02952	0.833152	0.765085	1.21787	1.07236	0.928169	1.10355
SSR4	0.646728	1.12811	1.10472	0.916422	0.954267	0.965052	0.892922	0.821036	1.0333	1.0997	0.893085	0.943481	0.906669	0.816146	0.508417	1.27294	0.955435	0.773493	0.749504	1.41471	1.6061	1.10741	0.988036	0.937586	1.08024	1.40933	1.13471	1.02327	1.00787	0.909304
BCAP31	0.835202	0.946131	0.817836	0.909906	1.069	0.897238	0.920573	0.904096	1.01766	1.12446	0.853172	0.965529	1.09732	0.723829	0.702748	1.16573	1.25393	0.933495	1.09309	1.04677	1.37835	1.03296	1.35622	0.981308	0.861617	1.07042	1.1797	0.786373	1.0469	1.02842
P2RX1	0.866632	0.904623	1.02429	1.16585	1.29149	0.956699	1.18628	0.929792	1.06641	1.59535	0.720193	0.984255	1.11238	0.771587	0.803916	0.627023	0.790002	1.02136	1.06849	0.864688	1.12602	1.1117	1.19246	1.01866	0.936953	0.901008	1.00131	0.626886	1.21459	1.1191
TPMT	1.05466	0.993347	1.07323	1.41394	0.786109	0.914136	0.888974	0.912102	1.15972	1.20962	1.24765	1.1124	0.653801	0.87623	0.925258	0.394576	1.69332	1.09843	1.10503	0.714963	0.506189	1.33441	0.642607	1.17868	0.944972	0.729883	1.4683	1.40838	1.03616	0.52293
RENBP	1.04379	0.871463	0.810784	1.20351	0.482135	0.7664	0.913838	0.946688	0.912351	0.942389	0.736021	0.967544	0.506728	0.927219	1.04607	0.556396	1.90672	1.79912	0.549725	1.08213	0.482737	1.25382	2.04781	1.40403	0.748257	0.441066	1.35605	0.848397	1.55932	0.887497
MECP2	1.02617	1.20572	0.881461	1.33685	0.96839	1.27176	1.00192	0.912942	1.08913	0.614954	1.67067	1.17365	0.583193	1.11388	1.88422	2.13099	0.158606	0.692492	1.00879	0.40981	1.40598	0.615627	0.511934	0.709957	0.683382	1.82067	0.383235	1.39222	0.640015	0.701407
HCFC1	0.910906	0.866161	0.830853	1.19429	0.739383	1.05686	0.857515	0.737436	0.861277	0.678733	1.4431	1.14222	0.604422	0.744828	1.06577	2.47956	0.425837	0.995842	0.978617	0.732651	1.27326	1.01053	0.828873	0.933641	0.971688	1.74773	0.873255	1.37928	0.72757	0.907936
ALDH3A2	1.08075	1.24101	1.37096	2.74017	0.507484	1.20295	0.853506	0.883508	0.940382	0.39396	0.762565	0.663203	0.766113	1.6002	0.352409	1.11384	0.376121	0.793534	0.888798	1.14817	2.17988	0.480514	0.70569	0.771081	1.08291	1.19237	1.17046	0.82202	1.37993	0.535518
ALDH5A1	0.902127	1.42038	0.575625	1.43199		1.604	0.886663	0.750481	1.05048	0.898029	1.2216	0.852117	0.720721	0.706334	0.890761	1.30299	0.44707	0.482335	0.957312	0.589145	1.90374	0.982586	1.37115	0.668826	1.5321	1.54344	0.837431	0.716862	0.715217	1.03849
HSD17B4	0.972375	1.03153	0.933634	1.29604	1.31493	0.906307	1.16543	0.875523	1.03909	1.01513	0.81476	0.987003	1.03523	0.837184	0.893929	0.950513	1.29789	1.0808	0.893205	1.1074	1.1889	0.916996	1.3032	1.05476	0.94352	0.674497	0.807044	0.70893	1.0329	0.921337
PSMD7	0.92013	0.954132	1.02029	0.967458	0.883955	0.946637	0.767499	0.94765	0.919985	1.13845	0.945333	0.863532	1.01334	0.13543	0.812618	1.14909	1.42303	1.30437	1.15862	1.07692	1.03231	1.27967	1.21341	0.741029	0.790711	0.857086	1.39769	1.15369	1.23691	0.949027
SGSH	1.52197	0.906482	1.26635	0.614137	1.1321	1.32797	0.718643	0.482551	1.17436		1.49248	2.87096	0.280043	0.946647	0.783831	0.977272		0.287503	0.642847	0.289198	0.568525	1.17667		0.356202	0.603045	3.71475	0.587717	1.38838	0.594374	0.294986
STAT5B	1.02267	1.04791	1.10676	0.973138	1.00556	1.0604	1.05577	1.06511	1.0869	1.09985	0.969343	0.987177	1.09191	0.957421	1.18178	0.96885	1.02647	0.906125	1.09225	0.985784	0.653329	1.10544	0.971186	1.06082	0.808018	0.794616	0.997114	0.916106	1.10698	0.895234
CLCN3	0.582803	0.89246	1.04362	1.21184	1.42622	0.874772	1.26265	1.06072	1.12947	1.17306	0.846088	1.04174	0.829502	0.567813	0.87303		1.2266	1.37843	0.920369	1.05449	0.894008	1.39597	1.2289	0.853783	1.22382	0.96045	0.656503	0.811017	0.771953	0.80792
CLCN4					1.45415		0.906775				0.613322				0.93276				1.05617						0.846404	0.933899			1.25652
CLCN7					0.889908		0.849533				1.03583	1.13772									1.18753				1.23858	0.660907
VAMP7	1.21334	1.0889	1.057	1.40425	1.29535	0.989594	1.09343	1.18869	0.931783	0.853128	0.899591	1.14647	1.22434	0.820351	1.3631	0.874996	0.93417	1.04726	0.937287	0.788694	0.800627	0.832478	0.650427	1.15854	0.955551	0.958375	0.803792	0.744472	0.789815	1.15421
XK		0.805302	0.952862	1.35484	1.21533		0.887546	1.00289	0.991138	1.39552	0.846456	1.18455	0.767813	0.594323	0.846842		1.10148	0.913926	0.793679	0.832856	0.72145		1.31286	0.696967	0.802392		1.40176		1.04785	1.52936
RPS6KA3	1.04695	1.15575	1.22861	1.42975	0.970907	0.954554	0.937887	1.11116	0.977261	1.0746	1.12335	1.01414	0.996844	0.844349	1.0833	0.452798	0.893305	1.06705	0.848828	0.948929	0.788517	1.08132	0.930492	1.01434	0.959918	0.997521	0.9945	1.13455	0.90617	1.03236
ADCY7		0.653021																							1.34698
HDGF	0.589574	1.11947	0.845235	0.66732	0.569992	0.978614	0.920139	0.952724	0.968491	0.62944	1.28559	1.02747	0.717113	1.28566	1.58045	1.78928	0.354398	0.462386	0.854112	0.734126	1.08357	0.828806	0.576766	1.7753	1.28025	2.26615	0.563062	1.47775	0.980988	0.835775
PRELP														1
NDUFA8	1.0525	1.10508	1.13408	1.1125	0.650143	1.16523	1.348	0.685823	1.33522	0.739565	0.998848	1.16301	0.413966	0.421925	0.958897	1.15215	0.69066	0.711638	0.749966	0.83361	2.0463	0.637507	1.17962	2.07699	1.3519	1.13707	0.93762	0.820523	0.460935	0.928742
HNRNPA3	0.946882	1.08345	1.054	0.99302	0.745355	1.04927	0.803451	0.834677	0.802565	0.696885	1.34241	1.04189	0.683716	1.10382	1.00882	2.3964	0.304409	0.883176	0.80574	0.774366	1.32875	0.755099	0.581528	1.0066	1.06544	1.92484	0.971391	1.2821	0.877492	0.852467
PGD	0.968732	1.06547	0.98867	1.12346	0.926073	0.918306	0.902189	0.974007	0.914111	1.12894	0.893259	0.943436	0.977496	0.935212	1.09314	0.80196	1.13085	1.07125	0.906011	0.895502	0.56607	1.1419	1.11611	1.34614	0.91706	0.958556	1.19166	1.05343	1.04931	1.10169
HNRNPM	0.906653	1.17055	1.09603	0.94012	0.727694	1.10122	0.806874	0.782769	0.878131	0.802024	1.45472	0.999661	0.652212	1.13166	0.804041	1.97642	0.350753	0.687792	0.76678	1.04283	1.36881	0.825072	0.616967	1.253	1.10304	1.86651	0.901515	1.24488	0.855323	0.885957
KPNA1	0.80633	0.967656	0.916772	1.17835	0.908284	0.782975	1.01938	0.965441	1.11621	1.0527	0.843851	0.858554	1.16961	0.744497	1.11219	1.21473	1.14049	0.912913	0.6683	1.11697	0.898781	0.967656	1.06565	1.01931	1.0139	1.12323	1.22744	1.03944	1.18068	0.967703
NCBP2																														1
RAP1GDS1	1.03392	0.892179	0.934654	1.02187	1.02689	0.923679	0.924792	1.09257	1.02082	1.11575	0.82744	0.942271	1.13986	0.938111	1.06792	0.918055	1.40329	1.1701	1.23311	0.90044	0.636838	1.25288	1.2992	1.02408	0.784262	0.634612	1.03359	0.932682	0.975802	0.89835
JAK3	0.589596	1.03695	0.602097	0.957774	1.23633	0.606855	1.22716	0.981421	1.29929	1.09838	0.878266	1.21188	1.01012	0.626334	1.04387	0.583942	1.30938	0.92504	0.847539	1.03786	0.616085	0.71111	2.04109	0.889636	0.849118	0.97162	1.43214	1.25191	1.27749	0.849729
DGKE		0.914504		1.36016																					0.910787	0.814548
POLR2H	0.571111	1.27992	0.816299	0.939967	0.803264	0.959909	0.799499	0.592547	0.754481	0.554217	1.43753	0.875597	0.514084	0.781486	1.02142	2.24322		0.567066	0.586262	0.839944	1.83342	0.593915	0.283116	1.35863	1.32662	2.24832	1.22404	1.47209	0.863775	0.858237
MAP2K6																1
ARHGDIA	0.732209	1.38185	1.01703	1.05109	1.05519	0.884656	1.01709	0.777036	0.914091	0.964009	1.15163	0.966409	0.987242	0.847085	1.59199	0.836376	0.858907	0.91216	0.832982	0.613062	0.506917	0.889513	0.820458	1.13448	1.49918	1.64133	0.963483	1.25018	0.908356	0.994031
ARHGDIB	1.01588	1.13482	0.983785	0.98611	0.927003	0.966126	0.866546	0.973043	0.906438	0.985454	1.03759	0.850106	1.04312	0.890035	1.31507	1.08629	1.04578	0.99912	0.931802	0.631149	0.554327	0.955497	0.956078	1.32026	1.00849	1.30931	1.10792	1.18538	1.06038	0.967082
AGFG1	0.863426	0.874359	0.798665	1.76577	0.638626	0.870159	0.675075	0.787456	0.741942	0.869557	1.23901	1.02507	0.594855	0.741516	1.08973	1.20866	1.13702	1.41871	1.25471	1.0036	0.535812	1.29684	0.91408	1.35	0.637159	1.13301	1.17202	0.940937	0.988219	1.43401
HNRNPF	0.66207	1.38311	1.06297	0.87632	0.697878	0.940762	0.948156	0.581455	0.909233	0.796145	1.39336	1.25617	0.714492	0.75911	0.847466	2.16566	0.483502	0.858101	0.620818	0.943971	1.25573	0.550209	0.674656	0.838183	1.1046	2.3373	1.04926	1.61309	0.912474	0.763736
STAT2	3.9598	0.710126	0.807364	1.23	0.729025	0.700806	0.558994	0.642747	0.850383	0.920843	0.859847	0.867055	0.833807		0.395433	1.04111	0.848752	1.00982	0.702246	0.647613		1.328	1.12096	0.609077	2.90218	0.932351	0.521418	0.804907	0.694711	0.770633
MSH6																										1
SMS	1.07108	0.882423	1.01542	1.1012	0.799219	0.901639	0.879517	1.29138	0.866641	1.15898	0.869678	0.763824	1.16512	0.996993	0.989994	0.901837	1.33899	1.08601	1.23947	1.01515	0.669197	1.29375	0.99904	1.14075	0.776899	0.780663	0.996795	1.01628	1.08984	0.902233
HK2	0.468872	1.12515	0.681817	0.572983					0.420498	0.554392	1.20832	0.542568	0.399341	0.880149	0.50836	2.25456	0.324221	0.669175	0.552421	1.18174	1.3285	0.818835		1.14794	2.03444	1.97484	2.03894	1.25781		1.05413
HK3	0.853444	1.29338	1.30527	0.965723	0.278481	0.946147	0.67242	0.72568	0.74705	1.25327	1.41384	0.723301	0.738619	1.34985	0.318158	1.29137	0.42595	0.823058	0.410811	1.198	0.695794	0.859162	0.349734	1.17333	1.83077	1.98746	1.49731	1.53046	1.11895	1.22321
MRPL12	0.628189	0.750728	0.685621	0.792993	0.666818	0.957646	1.26916	1.37967	0.785514	0.901629	0.863762	1.07654	0.983939		0.744762	2.24664	1.28451	1.45893	1.24749	0.507751	1.11543	0.979257	0.690542	0.468469	1.22038	1.04072	0.843446	1.46503	1.00501	0.939431
THOP1	0.919457	1.43617	0.713319	1.7225		1.03806	0.827598		0.869593		1.62123	0.837531		0.532069	0.745067	1.57628		0.671101	0.86262		1.02327	0.697939		1.26828	1.35583	1.21456	0.728879	0.657985	0.687109	0.993557
CAPZA1	1.00064	1.3027	1.0152	1.3057	1.13767	1.08715	1.09686	0.922748	0.992617	1.18806	0.901667	1.2145	0.964814	0.94146	1.19424	0.915012	0.930339	1.07278	1.00533	0.96554	0.758448	0.83702	0.838519	1.14483	1.12849	0.892528	0.689982	0.860664	0.743169	0.951324
NUP98	0.591862	1.21624	0.83114	1.11995	0.698672	0.781543	0.756374	0.59776	0.43205	0.529492	1.39949	0.932052		0.731032	0.852776	2.88259		1.07239	0.814629	0.793592	1.99916	1.10044	0.481015	0.452361	1.17024	1.95721	0.986632	1.31356	0.686324	0.819423
BLVRA	0.923474	0.98798	1.14856	1.41419	0.973714	0.891836	1.10495	0.873186	1.30411	1.18925	1.16951	1.00127	0.953547	0.831287	1.01151	1.4228	0.94857	1.13413	0.792256	0.521646	0.341966	0.898875	1.27563	0.580133	1.46218	1.01414	0.998123	1.04801	0.809627	0.973524
SLC25A1	0.958141	0.920126	0.954824	0.860366	0.837462	0.963731	1.09491	1.03585	0.96105	0.949075	0.878931	1.04819	0.929874	0.869364	0.788063	1.55404	1.26949	0.965208	0.979705	1.05494	1.23663	0.994543	1.48962	0.960482	0.978569	0.805832	1.09361	0.846551	1.02215	0.698673
PPP5C	0.867391	0.9207	0.988523	0.918086	0.863332	0.443456	0.727205	0.940854	0.903091		1.02539	0.955849	1.01865	0.846961	1.07636	1.35942	1.15588	1.17651	1.29435	1.108	0.736973	1.27041		1.30377	0.924139	0.953167	0.821648	1.33259	0.985015	1.08228
ARFIP1	0.939607	0.898848	0.776174	1.31114	0.839467	0.865621	0.841162	0.8838	0.612421	0.905998	0.98417	0.847288	0.912918	0.858043	1.094	0.769758	0.981404	1.54572	1.11686	0.840719	0.603331	1.15665	1.14649	1.36038	0.869761	1.0917	1.53655	1.4063	0.947031	1.05669
NUBP1	1.1641	1.13908	0.957697	1.00378	0.780849	0.92978	0.784751	0.877532	0.73877	0.899312	1.01878	0.860168	0.747101	0.850052	0.819028	1.49275	1.12279	1.03245	0.945292	1.023	0.733494	1.21853	1.05888	1.24712	0.874688	1.1531	1.37651	1.25805	0.903306	0.989276
ACLY	0.98408	0.936122	0.965333	1.0736	1.00471	0.971657	0.965936	1.01849	0.925582	1.1208	0.930325	0.989952	1.12238	0.937326	1.05523	1.14798	0.924979	0.984531	1.08293	1.03814	0.728991	1.03701	1.07473	0.948469	0.963451	0.798798	1.06622	1.06418	1.10883	1.02925
METAP1	0.675384	1.18619	1.12455	0.909843	1.09755	0.913813	0.947861	0.91421	1.04151	0.991983	0.96811	1.03715	1.23508	0.903341	1.26421	1.04568	1.12182	1.08812	1.04191	0.904532	0.849293	1.02315	0.764125	1.08772	0.965926	0.994266	0.873364	0.929249	1.08643	1.01362
SUCLG1	1.18177	0.94187	0.950543	0.959897	0.82102	1.0262	0.911343	0.943951	1.01062	0.940419	0.957029	0.896884	0.867318	0.71115	0.695624	1.24935	1.3607	1.13143	1.00158	1.29458	1.452	0.897968	1.17135	0.848103	0.94528	0.82929	1.04538	0.980108	0.996876	0.980371
MVD		1.62142	0.612337	0.8956	0.834415	0.599193	0.972857		0.935344		0.811859	1.77684		0.79237	2.03591			0.876216						0.627642	1.03467			0.869069		0.704271
RABGGTB																														1
COPB1	0.880771	1.14447	1.09468	1.11244	1.06574	0.890675	1.03275	0.736066	1.09186	0.970471	0.992458	1.09404	0.975054	0.913388	1.0514	0.686527	1.07527	0.899371	0.897426	1.10803	0.934636	0.94056	0.795352	1.01536	1.3887	1.13877	0.856259	1.11921	1.04115	1.05711
COPA	1.00504	0.905445	0.937348	1.07192	1.14148	0.989094	0.95456	1.00269	0.982735	0.987011	0.928961	0.966838	1.12531	0.859126	0.906596	0.769228	1.31492	1.07949	1.09801	1.10832	1.00477	1.1599	1.15568	0.850081	0.941678	0.762705	0.901005	1.01371	1.04292	1.03344
CTSC	1.12333	0.916079	0.840299	0.69392	0.812785	1.20864	0.944429	1.03597	0.986287	1.07329	0.811194	0.746665	1.03259	1.08618	0.543835	1.47596	0.829857	1.01011	0.86305	1.46708	1.27201	0.928521	1.15799	1.42113	0.986554	1.15843	0.939897	1.24472	0.763106	0.626103
AP2S1	0.144926	0.996743	1.01425	1.53301	0.962708		0.773996		1.16827			0.878301	1.25882	1.61597	0.910088	0.368609	1.40769	1.10428	0.133302	1.18227	1.13358	1.28531	1.17942	1.08471	0.964909	0.683456	1.09468	0.93682	1.05774	1.12614
HCCS		1.06122	0.500437	0.908669	0.508745	0.534028		0.357567	0.50724		1.06698	1.14829				1.26817	1.51109	0.469331		1.21763	2.22871			0.983408	0.995477	1.44401	1.30097	1.2208	0.842664	0.924565
PTTG1IP	0.496996	1.26333	1.40532	0.844649	1.87083	0.973292	1.79109	0.945148	1.26555	0.709672	1.10277	1.19345	0.746868	1.19653	1.06597	0.907024	0.511053	0.711185	0.863062	0.182329	1.20633	0.50268	1.05105	0.916694	0.82707	1.27544	1.11114	0.835102	1.10864	1.11973
SMTN	0.765061	0.455044	0.674354	2.34222	0.876951	0.755507	0.879495	1.15483	0.878145	0.735206	0.854937	0.804781	1.3782	0.75099	1.3605	0.372125	2.72369	1.49627	1.48225	0.260484	0.441056	0.965425	1.70421	1.48552	0.308236	0.497656	1.67986	0.564489	0.644655	0.707844
IST1	1.16586	0.881638	0.868194	0.933636	0.894929	1.04636	0.852746	1.15501	0.98277	1.13424	0.987563	0.923191	1.14359	1.05574	0.956341	1.05484	1.21505	0.963235	1.11003	0.952656	0.811174	1.19409	1.17258	1.05344	0.618458	0.690278	1.09929	0.99755	1.02489	1.06062
SEC24C	0.595275	1.07492	0.908754	0.878025	0.98657	0.948777	0.774808	0.649225	0.87914	0.855783	0.976223	1.0041	1.11308	1.05237	0.934032	1.20453	1.22689	0.871148	0.915198	1.25539	0.724686	1.05082	1.07132	1.22008	0.976471	1.1847	1.26295	1.28928	1.19808	0.917366
SUB1	0.77788	1.12422	1.08198	0.77406	0.733035	1.01314	0.923445	0.880525	0.959189	0.721191	1.45585	1.00429	0.735645	1.01949	1.24407	2.61192	0.302016	0.890554	0.879396	0.663221	1.08007	0.857099	0.445574	0.875958	1.22119	1.53447	0.898185	1.48145	0.946548	0.864356
POLG																										1
CRISP3	0.866919	0.589307	0.829076			0.750742	0.310906		1.10767	2.24173	0.637825		1.16674	1.79905						1.19375									0.506292
BLM
RARS1	0.789765	0.990032	0.940311	0.960702	0.85853	0.778663	0.940428	0.769507	0.96017	1.06762	1.01577	0.964764	1.09174	0.862808	0.961834	1.23246	1.18309	1.07872	1.06093	1.10381	0.906903	1.07834	0.900361	1.15902	1.05199	0.97069	1.12315	1.07478	1.12283	1.00029
ATXN3	0.821167	0.966435	1.40046	1.20264	0.736749	0.960427	1.10718	0.923612	0.819856	0.856162	1.18575	0.87203	0.837036	0.969694	1.02589			0.915107	0.947351		0.661428				0.978791	1.00333	1.10256	1.44591	1.09554	1.16489
YARS1	1.06875	0.995705	0.982884	1.09302	1.06847	1.04303	1.04085	1.12358	1.00273	1.05865	1.01105	0.927097	1.13681	0.888155	1.15959	0.642571	1.04563	1.08055	1.09112	1.04303	0.61154	1.26059	1.2816	0.914685	0.818183	0.651041	0.939168	0.919595	1.09009	1.01023
USP14	0.812749	1.02657	0.982141	1.28848	1.05152	0.89589	1.07429	0.769418	1.06739	0.974984	0.967598	1.04669	1.20154	0.732536	1.2084	1.42592	1.17147	1.03567	1.00873	0.91336	0.661559	0.963734	1.02515	1.03453	0.98285	0.871767	0.844145	1.04054	0.997758	0.922621
PRKAG1	0.976319	1.10884	1.10911	1.07387	1.20508	1.24358	1.15723	0.999774	1.12415	1.16059	0.943819	1.14219	1.47402	0.676771	1.11247	0.769486	0.93551	0.761492	1.03091	0.862463	0.695335	0.974268	1.10653	0.847844	0.945975	0.641273	0.952128	0.806351	1.13445	1.02817
ATP1B3	0.865663	1.26279	0.940565	0.900702	0.81235	0.840997	1.01269	0.654886	0.982359	0.948828	0.986219	1.14217	0.871935	0.636371	0.852455		0.770798	0.947742	0.752645	0.99635	1.23885	0.863311	0.973614	0.951843	1.61493	2.28911	0.82791	1.2251	0.943943	0.892862
RAD23A	0.938539	1.13844		0.960819	1.0337	1.0046	0.873159	0.993018	0.876196	0.96552		0.874736	1.0556	0.947864	1.05327	1.31938		0.934626	1.03906	1.03896	0.927881	1.00762	0.95201	1.11751	0.79857	0.962513	1.00197	1.09006	1.17834	0.916025
RAD23B	0.979749	1.10997	0.92462	0.858913	0.929566	0.943789	0.916165	1.12744	0.898176	0.967358	1.00611	1.03642	1.12838	1.22546	1.10226	1.24816	0.834181	1.03313	1.23426	0.821361	0.766232	0.945296	1.04166	1.10613	0.730666	0.764743	1.12018	0.963661	1.26161	0.974358
NAGLU	1.46887	0.905599	0.941466	0.677269	1.09661	1.33567	1.10308	0.810143	1.03217	0.732999	1.19642	1.14845	1.03606	1.16435	1.09585	1.04322	1.37374	0.640743	1.11677	1.09872	0.82476	1.13736	0.72145	0.500742	1.10143	0.639984	0.817039	1.19184	1.03933	1.00785
GALC	0.896926		0.638073		1.01512	0.349336	0.876358	0.911485	0.953171	0.952865	0.61818	0.883286	0.875316		0.54477	0.598318	0.644479	0.918106	1.26217	1.08047	1.94708	0.68307	1.64556	1.24163	0.439175	2.36293	1.44654	1.55333	1.03985	0.62241
AK2	0.963002	0.944344	1.03989	0.768412	0.851519	0.970621	1.01291	1.03204	0.922032	0.807672	0.915657	0.898087	0.834726	0.943256	0.665239	1.58526	0.923587	1.02947	0.982205	1.15899	1.56769	0.883394	1.31323	1.00646	1.04378	0.989824	1.02986	0.858827	1.12059	0.937425
EMP3		1.52224		1.00229			0.951137		0.617274		0.750121				0.420189										1.21207	1.58777		1.34724		0.589667
ALDH18A1	0.758475	0.937946	0.804462	0.732154	0.718597	0.907106	1.00176	0.845093	1.07616	0.739101	0.911584	0.870534	0.742825	0.784376	0.540715	1.05356	2.04059	1.00055	1.06122	1.43724	1.84509	0.876309	1.0303	1.04954	0.793582	1.05775	1.1837	1.10223	1.11976	0.977698
NAPA	0.829509	0.978166	0.967531	0.99102	1.14671	0.897985	0.989489	0.826526	0.940141	0.959574	0.801813	1.01963	0.956514	0.865316	0.982757	0.573304	1.04228	1.20058	1.05177	1.03409	0.897985	1.01535	1.14258	0.99561	1.3298	1.05322	1.19721	1.03073	1.17709	1.10571
ADPRH	0.715486	0.925206	0.906943	0.776332	0.974517	0.677103	0.802753	0.762604	0.891146	1.07031	1.09088	1.30706	0.974425		1.19172	0.370405	1.73989	1.20664	1.30477		0.561619	1.04455	1.04751	1.27662	0.869108	0.951566	1.10546	1.28389	1.30834	0.863142
MFAP2														1
AIF1		1.42761	1.53608	0.892085	0.536302		0.917369	1.19573		1.06973	1.50419	1.09676	0.792631	0.949559	0.542308	1.37818		0.422662	0.21492	0.803741	0.51055		0.333748		2.51855	1.57631	1.08733	1.38137	0.222253	1.09003
EIF5		0.943118	1.05624	1.40055	1.02485	1.09138	1.08625	1.15869	0.974549	0.711843	0.63615	1.05968	1.02543	1.18674	1.212	0.992604	1.08652		1.18137	0.695089	0.81425	1.1734		0.980423	0.878088	1.11506	0.919766	0.4814	1.05982	1.05476
SLC12A2							1
PSMD4	0.91627	0.945584		1.30677	0.800974	1.04253	0.451412	0.795829	0.913223	1.06562	0.94308	0.911869	0.925477	0.941522	1.26452	1.71569	0.981195	1.16866	0.980112	0.663155	0.743293	1.15336	0.831102	0.945043	0.990064	0.942741	1.08315	1.53195	1.17496	0.870842
DRG2	0.544511			1.32323	1.06312	0.845773		1.15776	0.598611			0.80712	0.988747		2.08435			1.16201	1.18609			1.23115	1.76109	0.506297	0.559452		0.643504	0.890328	0.766814	0.880041
CSE1L	0.919597	1.05832	1.03214	1.05776	0.976559	0.965738	0.930593	0.901997	0.926339	1.03778	1.12352	0.946501	1.00948	0.912059	1.00079	1.3022	1.01069	1.06618	0.989599	0.974802	0.840383	1.07478	0.704641	1.08782	1.08773	1.09929	0.797016	1.10854	1.02493	1.03224
TMBIM6		1.21527		0.710887							1.12606								0.572642	1.32824		0.91457					1.0192			1.11313
VCP	0.961302	0.902489	0.962153	1.05557	0.994019	0.917727	0.987397	1.02045	0.990967	1.02991	0.863067	0.868132	1.09128	1.23822	0.988497	0.807057	1.42364	1.22298	1.11864	1.02325	0.785176	1.12489	1.18354	1.2169	0.809465	0.658562	0.876934	0.895576	1.06329	0.918931
MFAP1																														1
HADHB	0.996483	0.920956	0.856076	0.867533	0.898292	0.899973	1.0278	0.910309	0.982038	0.842814	0.904892	0.80944	0.941628	0.873386	0.740762	1.48483	1.34535	1.03789	0.978302	1.38501	1.49491	0.897794	1.18415	1.10233	1.11597	0.556988	1.12101	0.864793	1.0372	0.921081
MANF	0.843296	0.966033	0.757856	1.21796	1.2318	0.823699	0.950395	1.01907	0.876857	1.06025	0.770851	0.958413	1.02649	0.798168	0.926031	0.635802	2.01773	1.29017	1.11579	0.718896	0.644626	1.18322	1.8359	1.20538	0.70543	0.732785	1.10708	0.804225	1.01908	0.756726
NCKAP1L	1.00177	0.954668	1.03481	0.996172	1.02405	0.89656	0.908199	1.04502	1.02586	1.21979	0.918917	0.999326	1.02708	0.886076	0.986487	0.878379	1.21313	1.07115	1.02892	1.11023	0.910932	1.29854	1.10246	0.988097	0.90188	0.7309	0.843717	0.986487	1.00573	1.00466
NAP1L1		0.346054	0.313362	0.939488	0.870658		1.0921		0.665148			1.47824			1.46741			0.616238	1.02064			0.737207			2.181	1.60609		0.871656		0.794717
CASP7																														1
CASP6		1.0429		1.20522	0.66136	0.708074	1.22122		1.22913	0.534345		1.19575			1.1916			1.07587	0.474787	0.872903		1.33123	0.996261		1.71258	1.68915		0.74416	0.470816	0.642631
ADK	0.672491	1.20032	0.885534	1.5705	0.646164	0.714647	0.641593	0.635117	0.811383	0.614265	1.93952	0.639755	0.704688	0.671904	1.51699	1.89574	0.737828	0.822535	0.773797	0.5759	0.643306	0.936918	0.608453	1.13729	1.68799	1.6749	0.720931	1.06079	1.40576	1.453
ADAR	0.800838	0.984282	0.873877	0.90004	0.501125	0.908498	0.641978	0.654308	0.798169	0.740767	1.30035	0.832903	0.586306	1.00078	0.558677	2.63648	0.328327	0.990296	0.933008	0.940188	1.49285	1.03048	0.659984	0.905604	1.43549	1.8765	1.18336	1.50695	0.988379	1.0092
LAMB2												0.990851								1.00915
TPD52	1.33249	1.09299	0.840241	0.765101	1.09701	1.29335	1.52576	0.961377				0.709373	1.1463		1.09542	1.83508	0.940072		1.37797	1.32434	0.516027	1.20946	1.09235	0.422004	0.436338	0.604316	0.922152	0.822522	0.586142	1.05183
SEC13	0.106284	1.17883	0.931786	1.12756	0.841563	0.748909	0.89847	0.516027	0.970189	0.966591	1.00114	0.944522	0.873322	1.19759	1.08825	1.34223	0.937198	1.17125	0.791557	1.02308	0.861072	0.86104	0.956383	1.14765	1.07849	1.7121	1.19889	1.15209	1.32619	1.04975
SNU13	1.21334	1.27507	1.01609	2.12082	0.197391	0.621522	1.00669	0.446719	0.893364	0.878917	1.41368	0.960293	0.552161	1.39109	0.90361	1.63828	0.373341	1.3096	0.331009	0.751141	1.79498	1.09721	0.487333		1.03164	1.22539	0.939396	1.45315	0.937332	0.739421
NPEPPS	1.03995	1.20453	1.03856	1.25136	1.06293	1.11077	1.16295	1.09366	1.08228	1.07767	0.950261	1.08489	1.22174	0.811917	1.25253	0.628293	1.05872	1.05958	0.949196	0.777796	0.565309	1.02317	0.952334	0.956209	0.939231	0.742399	0.965788	1.00882	0.879491	1.04765
HNRNPH2		0.890503	0.471357				0.452029				0.66613	0.53029			0.47559										1.36184	3.94823	0.631692	1.14851	0.42383
OXCT1	0.790906	0.983891	0.890307	0.924989	1.00137	0.957528	1.20899	0.992366	1.10847	0.91015	0.908962	1.04186	1.01884	0.898313	0.792204	1.56245	1.13591	1.12076	1.02722	1.00792	1.00311	0.93767	1.12414	0.785449	1.07558	0.793971	0.985267	0.840255	1.16448	1.00667
SUMO3																							1
EIF3B	0.897875	1.05606	1.03206	1.20242	0.939579	0.960736	0.902093	0.980647	0.908778	0.869514	1.04808	0.961787	0.909764	0.858351	1.11054	0.982775	0.846475	1.05052	1.02046	0.921524	0.958283	1.08499	0.845242	0.929714	1.22345	1.12302	1.10201	1.22555	0.984852	1.06287
BID	1.03294	1.13323	0.978548	0.743394	0.918258	0.867026	1.00008	1.06678	0.981653	1.10844	0.978806	0.567805	1.51598	1.15574	1.14637	0.781534	1.023	0.933991	0.949567	0.89347	0.485165	0.940873	0.874736	1.20744	1.07258	1.27596	1.21593	0.962815	1.19911	0.988794
ATP5MF		0.555014	0.220488	0.262148	1.84373	1.44196	3.53288		0.363036	0.153136	1.51908	0.439509				1.98059									0.574196	1.32553		0.516131		0.272563
NDUFV3	0.971651	0.957347	0.826893	0.913708	1.00738	1.01087	0.984539	1.07049	0.789687	0.854992	0.856008	0.69728	0.721354	0.98014	0.769481	1.46583	1.39443	0.976757	1.07345	1.24175	1.58815	0.831359	1.0937	0.99252	0.811728	0.687132	1.3184	0.88855	1.13199	1.09242
MARS1	0.956813	1.05063	1.04613	1.25242	0.873644	0.932744	0.919076	0.909238	1.03682	1.0279	1.04181	0.953018	1.03327	0.876069	0.821747	0.855584	1.22238	0.994866	1.01268	1.25224	0.867565	1.06623	0.781058	0.909554	0.834185	0.995745	1.14378	1.20217	1.07533	1.0553
CTSW	1.11968	1.12096		0.853835	1.14117	1.43357	0.790075		1.2329	1.18213	1.0273	0.721934	1.06342		1.02795		1.39393		1.19872	1.71497		0.774367	1.2368	0.810288	0.247436		0.623788	0.906193	0.378587
MAZ																0.612064					1.25428					1.13366
TCL1A		0.299194				0.334509					0.32822			0.342756		5.40724								1.07235	0.056943	0.158791
AP1S2	1.08991	0.96315	1.07613	0.933263	1.32231	1.1969	1.0331	1.07883	1.0065	1.21023	1.0646	1.00096	0.871363	0.771203	1.09307	0.921347	1.45918	1.0503	0.953359	0.763409	0.77365	0.966757	0.974486	0.659577	1.29751	1.03864	0.745502	0.728304	0.917611	1.03883
HDAC4																												1
EIF6	0.594522	1.25087	1.3406	1.27974	1.05899	0.226442	1.2354		0.239782	0.918285	1.80106	1.22597	0.881917	0.499604	0.947349	1.14634	0.868577	0.887294	0.907177	0.222059	1.14451	0.974435	0.835556	0.792341	1.61948	1.41623	0.730408	0.96074	1.59584	1.39848
NDUFA6	0.912356	0.841356	0.881649	1.05816	0.73784	1.84047	0.781063	0.788407	1.0528	0.672221	0.940569	0.927647	1.17274	0.88975	0.702816	0.894641	1.54391	0.440201	0.624388	1.28878	1.74586	0.853689	1.22866	0.874137	1.14796	1.32911	1.49724	1.06645	0.393559	0.871572
TMEM50B																														1
PEX3				0.934597	1.52214		0.884575					1.26513							0.678621						0.714931
STX17	0.831029		0.927816	1.09022			1.07221			0.895855	0.885634	1.11754	0.853476		1.27613	0.854656	1.07084	1.14042	1.12827						0.855914
SLC37A1	0.969726	1.1924	0.960598	0.464626	1.19297	0.94098	1.29314	1.02275	1.07742	0.975613	0.627144	0.926652	1.3968	0.83672	0.672739		1.33726	0.842281	1.25465	0.798654	1.02712	0.882001	1.39388	0.984156	0.733902	1.40716	1.06823	0.763256	1.23101	0.726158
TMEM33	0.952643	0.958105	0.998738	1.0864	0.92767	0.842296	0.907276	1.13078	0.960967	0.901553	0.956337	0.817792	1.08734	0.741314	0.551837	0.897756	1.18702	0.737881	0.991454	1.51795	1.42639	1.11902	1.32941	1.08905	1.08635	1.07678	1.13947	0.888339	0.864979	0.827105
SYNJ2BP		1.39322	1.05372	1.2058	0.880193	1.34203	1.55327	0.833729	1.26959	0.87419	1.2322	1.03516			0.497901		1.07269	0.735991		0.903149					1.09633	0.493089			0.760827	0.766921
PCBP3																														1
RAB38	0.876499	0.854325	0.673525	1.48722	1.1151	1.00505	1.21758	1.79489	1.01818	0.82844	0.697076	0.918471	0.87101	0.981079	1.23824		0.907294	1.26514	0.983434	0.807683	0.828959	0.989501	1.87027		0.550324	0.57581	0.882047	0.693763	1.02766	1.04143
CORO7	1.11308	0.922841	1.13561	0.921865	0.835133	1.14597	0.861566	0.881828	0.843855	0.856239	1.28477	0.984805	0.871198	1.08372	0.973753	1.34984	0.57292	0.966429	0.774368	1.08032	0.88003	1.03521	0.692297	1.17991	1.19426	1.22538	1.16557	1.22662	0.863563	1.07704
NUP107	1.01422	1.52847	1.24884	1.03411	0.61296	1.04482	0.666392	0.642722	1.05887	0.771889	1.39077	0.843428	0.819791	0.693856	0.752405	1.7167	0.294732	0.484498	0.553272	1.25405	1.73946	0.678307	1.55937	0.875197	0.863161	1.81959	1.0523	1.31899	0.729647	0.937194
GSDMD	0.943383	0.94783	1.11863	1.31766	1.03216	0.768357	0.801969	0.730929	0.619348	1.03584	0.789961	0.80882	0.852158		1.12274		1.2725	0.729244	0.897881	0.92277	0.659248	1.42303		0.878124	1.24359	1.20168	1.26754	1.48256	0.902414	1.22965
EEFSEC	1.05621	0.957757	1.02333	0.541499	1.00949	1.18778	1.08132	0.897709	1.01004	1.0155	1.33988	0.969072	0.838079	0.898964	0.718915		1.06367	1.23385	0.914169	1.00345	0.876941	1.05645		1.02458	0.926065	1.08074		0.938798	1.1629	1.17285
EPPK1												1.03591						0.964085
LOXL3	0.486882	0.747353	0.819313	0.485323	1.51918	0.675479	1.09851	0.515053	1.8221	1.14959	1.57183	0.705646	1.02822	0.393276	1.9728		1.7047	0.313019	1.32893	1.54339	1.22381	0.425376	1.0719	1.30011	0.847945	0.5097	1.44582	0.459485	0.881268	0.954002
MTPN	1.18213	1.28801	1.27835	1.14815	1.08238	1.30496	1.35522	1.21277	1.1244	0.975154	1.04092	1.13656	1.32966	0.938315	1.41764	0.266114	1.02599	1.04399	0.949401	0.52388	0.39616	0.962708	0.808777	1.02618	0.866629	0.787016	0.723084	1.02551	0.831686	0.948253
DEFA1																														1
DEFA3	0.297601	1.75618	1.182			0.808584	0.051323	0.130934	1.82673	1.21785	1.0068	0.172023	1.32758	4.23315	0.030017	0.171283	0.322412	0.029474	0.071073	1.41907	4.02682	0.050015	0.126589	2.37058	0.075643	0.501438	1.12792	0.91404	2.41038	0.342482
GNG2	0.998944	1.20603	0.932615	0.960336	0.758138	1.09466	0.793639	0.753465	0.869889	0.676693	1.52142	1.14966		1.07791	1.26189	1.61756		0.624702	0.521177	0.940089	0.761945	0.643942	0.398501	0.682194	1.62584	2.44347	0.936753	1.32647	0.554068	0.868004
ARPC4	1.14975	0.896838	0.922484	0.907021	1.20186	1.15517	1.13447	1.23091	1.07734	1.07531	0.918516	0.847979	1.03368	0.774559	1.00526	0.434791	1.45316	1.17105	0.846968	1.20879	0.840865	1.26222	1.33114	0.907883	0.964492	0.501996	0.867784	0.851648	1.05528	0.970782
CD81																												1
SEC61G																0.981613									0.874562	1.14383
TPI1	1.18937	1.2374	1.14689	1.06266	1.05069	1.1158	1.01933	1.05848	0.981015	0.913713	1.02407	1.02283	1.10224	0.952462	1.33968	0.830803	0.976485	1.02265	0.921146	0.707405	0.59517	0.97678	0.900587	1.14674	0.918327	0.878387	1.05215	0.81884	1.08047	0.957412
EIF3E	0.969354	1.02498	1.0089	0.918161	0.86419	0.867888	0.878727	0.982953	0.874053	0.981702	1.00853	0.985566	1.00538	1.00121	0.913046	1.1698	1.00783	0.874182	0.938035	1.18417	1.11108	1.0163	0.766054	1.16905	1.01022	1.2103	1.12374	1.10271	1.02805	1.00382
SEC61B	0.745119	0.69889	0.863094		1.00129	1.04755	0.784346	0.950415	0.722054	0.83293	0.271868	0.858285		0.770997	0.777017	2.31338	0.926401	1.10013	1.2888	1.18244	1.34187	1.0962	1.53516	0.841861	0.824129	1.26515	1.1012	1.05301	1.0661	0.740309
PPP4C																				1.16322				1.08039			0.878068		0.878316
GABARAPL2	0.74446	0.70709	1.01924	1.11181	1.76026	0.973293	0.327407	1.00533	0.37157	1.40999		1.29286	1.5588		1.09546	0.773816	1.24317	1.31419	1.67285	1.09645	0.696301		1.07323		0.550075	0.683578	0.879886	0.881871	0.836326	0.920671
MYL6	1.00599	0.941929	1.0224	0.940799	1.16208	1.05642	1.05237	1.1868	1.06659	1.08719	0.793812	0.896145	1.22095	1.10599	1.02326	0.584993	1.18514	1.12732	1.11124	1.00545	0.91701	1.02971	1.26122	1.11742	0.877472	0.60528	0.944919	0.675863	0.984058	1.01017
PFN3																														1
ACTB	1.27102	0.877489	1.184	0.737298	1.09347	0.909225	0.875166	1.21755	1.04901	1.05471	0.855438	0.826907	1.30467	1.01836	0.910917	0.775062	0.975761	1.01826	0.98956	0.945898	0.997932	0.955832	1.23147	1.5314	0.848568	0.809562	0.894935	0.670903	1.23377	0.935853
EIF4A1	0.876283	0.968278	1.08298	1.20385	0.825472	0.936759	0.80028	1.03116	0.883541	0.99347	1.0215	0.919563	1.03574	0.812818	0.806491	0.923134	1.21263	1.05608	1.04921	1.31359	0.95838	1.19951	0.849034	1.08387	1.00042	0.972237	1.12296	1.11136	0.980311	0.969093
RPS20	0.753943	0.7605	0.74799	1.41649	1.5345	0.71735	1.02694	1.02449	0.75005	0.546601	1.05007	1.04787	0.628657	0.687094	2.43439	0.928146	0.563859	1.98155	1.5051	0.707324	0.851832	1.37112	0.819661		0.928879	0.66016	0.766893	1.11856	0.695556	0.974407
PRPS1	1.26943	1.05936	0.991018	1.46366	0.685573	0.998166	0.789051	1.11582	0.963156	1.06527	1.03821	0.967824	1.03434	1.18642	1.14288	1.18956	0.656521	0.836826	1.09838	0.934345	0.910713	0.801159	0.968261	1.01356	0.898313	0.952361	0.941712	1.1606	1.02887	0.838649
PSMA6	1.07545	1.14645	1.10858	1.04074	0.952709	1.0064	0.996818	1.07601	0.960805	0.953826	1.09546	0.86358	1.00194	0.781542	1.07285	1.36467	0.919637	1.09313	1.06745	1.00268	0.681693	0.953547	1.09397	0.837348	0.976067	0.82499	0.930655	1.17158	1.01124	0.938193
S100A10		0.958671			0.372351		0.615063								0.410319										1.27185	2.72255		0.649203
CDC42	1.15468	0.869108	1.01211	0.874893	1.00907	1.07634	1.06085	1.12047	1.02926	1.13718	0.925337	0.970644	1.10444	1.04804	0.873949	0.530408	1.26634	1.26607	1.18883	0.897532	0.749154	1.16823	1.27584	0.989475	0.769402	0.639855	1.15807	0.887851	0.980384	0.966187
DSTN	0.85066	0.626194	1.01645	1.23493	1.53708	1.03594	1.29842	1.32503	0.896635	0.925465	0.909182	1.00347	1.23915	0.701813	1.3181	0.647158	1.58952	1.44547	1.6308	0.680518	0.599455	1.3167	1.46406	0.689739	0.54703	0.355502	0.735142	0.661081	0.921205	0.798094
GMFB	0.850614			1.59206	0.705057	0.874862		1.09016	1.10881	0.959168	1.0232	1.06812	1.1031		1.34659		0.779209	1.5878			0.699853			0.911179	0.942184	0.632242	0.91725	0.668125		1.14043
RAB8A	1.11086	1.05879	0.900942	0.921602	1.17639	1.02967	1.21326	1.18516	0.839697	0.912366	0.692875	0.951586	1.22389	0.963274	0.864071	0.801152	1.23925	1.16158	1.10145	0.934597	0.965814	1.07243	1.50243	1.18162	0.798685	0.787394	0.901691	0.684843	0.887081	0.935551
SPCS3	1.02843	1.19992	1.17823	0.348937	1.25902	1.21749	1.20902	0.831603	1.09462	1.28261	1.12998	1.23173	0.818447	0.924825	0.778671	0.432082	0.423083	0.749789	0.932791	1.03187	1.82812	0.818396		1.14956	1.29252	1.25552	0.88952	0.963368	0.88582	0.814027
SRP54			0.941287	0.914868		0.679468	0.442413				0.993907					2.42314				0.632344	1.1009					0.871679
RAB4B	1.03586	0.968102	1.10617	1.20004	1.31642	1.01865	1.1918	1.18984	0.963253	1.05997	0.948738	0.968334	1.09827	0.885033	0.866931	0.865403	1.17101	1.12434	0.913132	1.01799	0.947741	1.01573	1.09372	0.990887	0.801864	0.688004	0.797047	0.765294	0.957307	1.0331
RAB2A	0.941309	1.35457	1.1172	1.38134	1.1932	1.05183	1.14424	0.910691	1.08089	1.25819	1.04482	1.03497	0.910691	0.705362	0.911263	0.387533	0.937129	0.835453	1.02666	0.965961	1.046	0.900386	0.764466	1.11007	1.10938	1.16353	0.759643	0.880453	0.947815	1.12495
RAB5B	0.952338	0.967801	0.991268	1.13098	1.02047	0.995361	1.11352	1.02656	1.10242	1.21885	0.964981	0.938967	0.980808	0.886866	0.828488	0.888721	1.21603	1.05348	0.920593	1.1026	1.05039	1.0312	1.28979	0.894779	0.906122	0.844088	0.892469	0.867473	0.960797	0.961797
RAB10	0.979761	1.11115	0.931605	0.961431	1.10009	0.934151	1.35599	1.14307	0.941954	0.880768	0.672769	1.01438	1.11928	0.945574	1.05137	0.946127	0.983923	0.876366	0.990172	0.852007	1.10457	0.933994	1.28568	0.798447	1.03671	1.35067	0.915685	0.781891	1.06639	0.934036
CXCR4	1.1762	0.924271	1.14751	0.667743	1.29044	1.1704	1.23144	1.10753	1.09947	1.53137	0.990695	1.14418	1.16438	1.00719	1.05024	0.817011	0.830283	0.850604	1.0719	0.86162	0.974146	0.868024	1.23327	0.876718	0.762978	0.671547	0.74343	0.676178	1.03361	1.02564
UBE2D2																														1
UBE2M	0.810698	0.869588	1.19826	0.890644	0.735752	0.907904	0.703852	0.875823	1.20823	1.26718	0.949745	1.39788	0.926008	0.967066	0.964174	1.1716	1.65363	1.04117	0.493142	1.08954	0.84558	1.0728	0.821693	1.11105	0.826693	0.778557	1.22142	1.09187	1.06388	1.04457
UBE2K	1.07436	1.04569	1.08924	1.01859	1.07624	1.1676	1.06801	1.18466	0.925804	1.00491	0.807838	1.03434	1.56738	0.911974	1.17511	1.10522	1.07692	0.971239	0.855002	0.476863	0.512077	0.950983	0.740455	1.28166	0.844028	0.895777	1.11435	0.989879	1.07673	0.957071
UBE2N	1.29247	0.96018	1.07785	1.18745	0.921056	1.23574	1.16434	1.21951	0.950428	1.07702	1.10658	0.877957	1.17642	0.917237	1.18932	0.896285	1.19755	1.18651	1.0842	0.76197	0.447804	1.1453	0.815915	0.989427	0.861585	0.632286	0.862876	0.934909	0.873086	0.956745
RAB14	0.935096	0.975285	0.95437	1.02704	1.26949	1.02376	1.23479	1.07748	1.03007	1.09602	0.861033	1.00932	1.06419	0.896137	1.1978	0.613599	1.07666	0.995297	1.02335	0.806892	0.885146	0.920906	1.15819	1.22364	0.857998	1.15007	0.857752	0.868988	1.00178	0.907865
ACTR3	1.20603	0.860091	0.958688	0.803218	1.19421	1.06059	1.11536	1.29841	1.0219	1.05451	0.906176	0.904952	1.13803	0.997793	1.12677	0.871345	1.02046	1.2449	1.07059	0.985884	0.844994	1.02602	1.04817	1.03187	0.840169	0.655952	0.964565	0.849871	1.00532	0.893147
ACTR2	1.08248	0.947562	1.11527	0.907318	1.16432	1.01134	1.11421	1.09424	1.11583	1.08692	1.00816	0.964542	1.06973	0.917069	1.13621	0.520713	1.05559	1.127	0.979	1.04298	0.919862	1.06345	0.964542	0.996723	1.04347	0.776475	0.870858	0.982693	1.00192	0.919501
ACTR1A	1.16282	0.87115	0.700931	0.786761	0.766629	1.01384	0.790749	0.969317	0.982503	1.06607	0.849667	0.752684	1.26016	1.09745	0.822665	0.90717	1.44413	1.05951	0.950278	1.42754	0.87555	1.21789	1.34675	1.31832	0.709087	0.670456	1.15886	0.960312	1.11716	0.943576
TMEM258																														1
COPS2	0.937423	1.16885	1.01375	1.22634	1.23422	0.996115	1.01371	1.0508	1.02608	0.92687	1.02435	1.09854	1.13416	0.764643	1.14783	0.664893	1.04924	1.10718	0.993221	0.877217	0.745762	1.07957	0.927894	1.04595	1.0655	0.697713	0.735965	1.16587	1.08745	0.992909
ARF1	1.06162	1.10864	0.980783	0.610264	1.25997	1.01083	0.906776	1.08777	1.01128	1.16331	0.918069	1.0324	1.32185	1.00618	1.06876	0.525698	1.08229	1.03954	1.03859	0.957815	0.776754	0.953605	0.938548	1.01957	1.19981	1.02627	0.896249	0.976509	1.06761	0.952648
ABCE1	0.947564	1.16214	0.906278	1.08549	0.855611	0.814738	0.920452	0.863497	1.01246	1.02715	1.01137	0.987561	0.995808	0.768298	0.982613	1.22373	0.944574	0.901536	1.05472	0.904732	0.845097	1.0054	0.920143	1.13039	1.25888	1.01771	1.0122	1.26795	1.11008	1.06183
RAP1B	1.06317	0.96493	1.22623	0.796568	1.29951	0.912401	1.27313	1.24184	1.01302	1.081	0.810117	1.00684	1.31924	1.12687	1.09764	0.717585	0.854009	1.05121	0.978557	0.764291	0.884513	0.947024	1.14874	0.967386	0.979508	0.73847	0.859872	0.733169	1.07276	1.07038
RAP2B	1.02435	1.03185	0.962867	0.961953	1.22374	1.03951	1.33192	1.1521	0.994776	0.959325	0.775528	0.995279	1.05617	0.930959	1.08289	0.751757	0.970022	1.05249	0.877175	0.700007	0.837152	0.885952	1.59101	0.919461	1.14646	0.995508	0.922021	0.840055	0.991782	0.995919
MAX	1.01247	1.1633	0.990075	1.17618	0.821577	1.25969	0.60584	0.835675	0.994863	1.05227	1.01697	0.743605	0.710531	0.887701		2.04052				0.790953	1.17159	0.856283			0.919825		1.11442	1.22893		0.606723
RPS3A	0.986246	1.13267	1.10537	0.8585	0.766561	1.07644	0.700716	0.891921	0.803061	0.867652	1.29085	0.893649	0.647322	0.976509	0.777965	1.97838	0.384029	0.770784	0.79184	1.22744	1.54668	0.965859	0.449423	1.09493	1.16855	1.57114	1.15408	1.34915	0.832162	0.940106
PSME3		1.59991	1.26239	0.315382	0.411748		0.826783		0.592623						0.645604		0.62852			1.43503	0.68628					2.47822	1.09281	1.56499	0.842647	0.617062
RPL15	0.698481	1.13357	0.47897	0.815585	1.01737	0.92611	0.908551	1.06458	0.956444	0.726379	1.00459	1.07214	0.669002	0.909106	1.21876	1.46831	0.351313	1.03296	1.37043	1.08034	1.35292	1.10157	0.506312	0.949352	1.37197	1.47677	0.960844	1.68359	0.670284	1.02339
MAGOH	1.04624	1.32319	1.29186	1.16325	0.779651	1.27401	1.13499		1.1224	1.02803		1.22873	0.428466	0.659803	1.04877			0.451951	0.408659	1.13671	1.05104				1.27936	1.6467	0.644878	1.31903	0.770441	0.761828
RPL27															1
ATP6V0D1	0.889123	0.780525	0.925517	0.811055	0.863448	0.819943	0.908933	0.919836	0.891926	0.972009	0.832075	0.776054	0.91586	0.899953	0.578723	0.874462	1.32835	1.03124	0.914449	1.53208	1.6264	1.01267	1.38734	1.25822	0.967098	0.954948	1.33427	0.826816	1.18446	0.982217
PCBD1	0.939861				0.622222					0.850185	1.59038											0.934246			1.5718		0.491301
RHOA	1.07937	0.967261	1.01609	1.09254	1.41548	1.06026	1.30012	1.39184	1.06968	1.14965	1.07736	1.17685	1.00443	0.89694	1.37758	1.00233	0.844313	1.09611	0.975309	0.862968	0.600749	1.10434	1.04462	0.438471	0.896254	0.556124	0.625119	0.951304	0.87449	1.05203
NCALD																												1
HSPE1	1.11617	0.919635	0.811922	1.82109	1.21357	1.25275	1.56164	1.25275	0.815039	0.693994	0.79648	1.31596	0.848945	0.731833	1.02236	1.16403	1.54088	1.27126	1.26997	0.559521	0.84789	1.02931	1.43273	0.355826	0.956562	0.404767	0.532953	0.740129	0.860935	0.859112
SEC61A1	0.742363	0.872485	0.93395	0.906033	0.966688	0.82886	0.593037	0.70591	0.812343	0.916129	0.903148	0.729046	0.907752	0.833365	0.540502	1.71745	0.962361	0.734776	0.874164	1.44359	2.17568	1.08274	1.15426	1.14454	0.862606	1.47305	1.26323	1.04906	1.05372	0.817164
LYZ	0.917311	1.11021	1.18348	0.886453	0.605752	0.813649	0.705323	1.06148	0.574068	1.05065	1.03116	0.693805	0.589677	1.32851	0.391647	1.52683	0.463697	0.799978	0.784262	1.82626	1.4424	1.15112	0.799871	1.58639	1.54305	1.06679	1.49881	0.833133	0.810276	0.923949
VBP1	0.92287	0.635835	0.918617	1.59697	1.61463	0.894114	1.38361	1.21907	0.761285	0.71645	0.795238	0.870869	0.926768	0.579135	1.52216	1.15187	0.989295	1.7744	1.50978	0.678883	0.37508	1.2346	1.38158	0.524495	1.22262	0.556306	0.636211	0.981499	0.648736	0.977002
STXBP1	0.825345	0.81597	1.1587	1.16563	1.44478	0.705318	1.22197	1.71754	1.16796	0.942647	0.777727	1.45339	0.579708	1.4296	1.44927		0.951979	0.982264	1.13271	0.511333	1.07174	0.634435	1.08812	0.944566	0.767501	0.615989	1.01312	0.493803	0.803346	1.13354
B2M																														1
DAD1	1.24458	0.943159	1.02367	1.04315	0.421247	0.982748	0.958099	1.28051	0.647608	1.03838	0.870085	0.765444	1.30981	1.14698	1.00693	1.26156	0.450419	0.914499	0.837588	1.28371	1.4316	0.974202	1.47607	0.843925	1.00507	1.11233	0.962226	0.82102	0.985073	0.958331
[truncated: 2,880 more rows]
